# Supplementary material for: A Signaling Lipid Associated with Alzheimer’s Disease Promotes Mitochondrial Dysfunction
Source: Sci Rep. 2016 Jan 13;6:19332. doi: 10.1038/srep19332 (PMC4725818; doi:10.1038/srep19332)
Supplement: Supplementary Dataset 1 [file srep19332-s2.xls]

## Sheet: Readme
Attached sheets contain information regarding the chemogenomic screen including lipid species and GO annotations as well as genes with altered expression (> log2 |2|fold) found by microarray analysis
Chemogenomic Results
gene - standard gene name
probeid - systematic name and corresponoding probe id on microarray
ORFs with differential sensitivity to the lipid species are reported on individual sheets
C16 PAF - PC(O-16:0/2:0)
Control 1 - PC(18:1/0:0)
Control 2 - PC(18:0/0:0)
Microarray Results
List of the ORFs with Upregulated and Downregulated mRNA expression in PC(O-16:0/2:0) treated cells compared to vehicle treated cells. Entire dataset is available on GEO as described in materials and methods

## Sheet: Chemogenomic Results
gene	probeid	PC(O-16:0/2:0)	PC(18:1/0:0)	PC(18:0/0:0)	essential_gene	GO_process	GO_function	GO_component
DBP2	YNL112W::CHR14_3	2.479	0.619	0.433	yes	mRNA catabolism, nonsense-mediated decay	RNA helicase activity	cytoplasm*
URA7	YBL039C::CHR2_1	0.459	-0.059	-0.151	no	phospholipid biosynthesis*	CTP synthase activity	cytosol
PHO3	YBR092C::CHR2_3	-0.026	0.807	0.049	no	phosphate metabolism*	acid phosphatase activity	periplasmic space (sensu Fungi)
RKI1	YOR095C::CHR15_1	0.233	-0.074	-0.032	yes	pentose-phosphate shunt*	ribose-5-phosphate isomerase activity	cytoplasm*
RPA49	YNL248C::CHR14_1	-0.631	-0.808	-0.304	no	regulation of cell size*	DNA-directed RNA polymerase activity	DNA-directed RNA polymerase I complex
HO	YDL227C::CHR4_3	0.146	0.806	0.348	no	mating type switching*	endonuclease activity	nucleus
YDR133C	YDR133C::CHR4_4	-0.099	2.556	-0.157	no
MF(ALPHA)1	YPL187W::CHR16_2	-0.2	-0.332	-0.217	no	response to pheromone during conjugation with cellular fusion	mating pheromone activity	extracellular region
BRX1	YOL077C::CHR15_5	-0.061	0.311	0.483	yes	ribosomal large subunit assembly and maintenance	rRNA primary transcript binding*	nucleolus
RPP0	YLR340W::CHR12_5	0.279	-0.225	-0.163	yes	translational elongation*	structural constituent of ribosome	cytosolic large ribosomal subunit (sensu Eukaryota)
LEU9	YOR108W::CHR15_2	0.288	0.412	0.285	no	leucine biosynthesis	2-isopropylmalate synthase activity	mitochondrion
CWP1	YKL096W::CHR11_2	0	-0.047	-0.03	no	cell wall organization and biogenesis	structural constituent of cell wall	cell wall (sensu Fungi)
NSR1	YGR159C::CHR7_5	-1.59	-1.946	0.092	no	telomere maintenance*	RNA binding*	nucleus*
RPP2A	YOL039W::CHR15_5	-0.026	0.245	0.011	no	translational elongation*	structural constituent of ribosome	cytosolic large ribosomal subunit (sensu Eukaryota)
RPS22A	YJL190C::CHR10_1	-0.054	0.08	0.069	no	telomere maintenance*	structural constituent of ribosome	cytosolic small ribosomal subunit (sensu Eukaryota)
MRH1	YDR033W::CHR4_3	-0.354	-2.051	0.017	no	biological process unknown	molecular function unknown	mitochondrion*
MAK16	YAL025C::CHR1_1	-0.338	0.89	0.139	yes	ribosomal large subunit biogenesis	molecular function unknown	nucleolus
RPS26B	YER131W::CHR00_5	-0.177	0.527	-0.104	no	translation	structural constituent of ribosome	cytosolic small ribosomal subunit (sensu Eukaryota)
RPS7A	YOR096W::CHR00_8	-1.458	-1.297	-0.366	no	translation	structural constituent of ribosome	cytosolic small ribosomal subunit (sensu Eukaryota)*
NIP7	YPL211W::CHR16_1	-0.16	0.293	0.36	yes	rRNA processing*	molecular function unknown	nucleolus*
RPA43	YOR340C::CHR15_4	0.288	-0.75	0.091	yes	transcription from RNA polymerase I promoter	DNA-directed RNA polymerase activity	DNA-directed RNA polymerase I complex
MRT4	YKL009W::CHR11_1	-1.404	-2.391	-0.404	no	telomere maintenance*	molecular function unknown	nucleus*
TEF4	YKL081W::CHR11_1	-0.286	-0.086	0.14	no	translational elongation	translation elongation factor activity	mitochondrion*
RPS16B	YDL083C::CHR4_1	-1.052	-2.152	-0.217	no	telomere maintenance*	structural constituent of ribosome	cytosolic small ribosomal subunit (sensu Eukaryota)
LYS9	YNR050C::CHR00_4	1.726	1.408	0.043	no	lysine biosynthesis via aminoadipic acid	saccharopine dehydrogenase (NADP+, L-glutamate-forming) activity	cytoplasm
SRL1	YOR247W::CHR15_3	1.063	3.813	0.082	no	nucleobase, nucleoside, nucleotide and nucleic acid metabolism	molecular function unknown	cytoplasm*
NSA2	YER126C::CHR00_5	0.055	-0.647	-0.14	yes	ribosomal large subunit biogenesis	molecular function unknown	nucleus
HAS1	YMR290C::CHR13_5	0.322	-0.229	-0.244	yes	rRNA processing	RNA binding*	nucleolus*
NOP7	YGR103W::CHR7_4	-0.238	-1.059	-0.32	yes	processing of 20S pre-rRNA*	molecular function unknown	nucleus*
RPS28B	YLR264W::CHR12_4	-0.223	-0.096	-0.052	no	telomere maintenance*	structural constituent of ribosome	cytosolic small ribosomal subunit (sensu Eukaryota)
FCY2	YER056C::CHR5_3	0.25	1	-0.375	no	purine transport*	cytosine-purine permease activity*	plasma membrane
PHO5	YBR093C::CHR2_3	0.188	0.15	-0.136	no	regulation of cell size*	acid phosphatase activity*	cell wall (sensu Fungi)*
RPL22A	YLR061W::CHR12_2	-1.627	-1.723	-0.284	no	translation	structural constituent of ribosome	cytosolic large ribosomal subunit (sensu Eukaryota)
YOR248W	YOR248W::CHR15_3	0.788	0.391	0.22	no
SNU13	YEL026W::CHR5_2	0.322	0.069	0.164	yes	nuclear mRNA splicing, via spliceosome*	RNA binding*	nucleolus*
RPS7B	YNL096C::CHR00_18	-0.362	-0.095	-0.329	no	translation	structural constituent of ribosome	cytosolic small ribosomal subunit (sensu Eukaryota)*
RPL22B	YFL034C-A::CHR00_2	0.011	2.757	-0.011	no	translation	structural constituent of ribosome	cytosolic large ribosomal subunit (sensu Eukaryota)
SRP40	YKR092C::CHR00_4	-0.107	0.377	-0.156	no	nucleocytoplasmic transport	unfolded protein binding	nucleolus
ALB1	YJL122W::CHR10_2	0.536	3.172	0.182	no	ribosomal large subunit biogenesis	molecular function unknown	cytoplasm*
ARX1	YDR101C::CHR4_4	-0.184	-0.371	-0.252	no	ribosomal large subunit biogenesis	molecular function unknown	cytoplasm*
ACO2	YJL200C::CHR00_14	0.123	0.751	0.32	no	biological process unknown	aconitate hydratase activity	mitochondrion
DPH1	YIL103W::CHR9_2	-0.409	1.413	0.073	no	peptidyl-diphthamide biosynthesis from peptidyl-histidine	molecular function unknown	cytoplasm
UTP4	YDR324C::CHR4_6	-0.127	0.077	-0.04	yes	processing of 20S pre-rRNA	snoRNA binding	small nucleolar ribonucleoprotein complex
YTM1	YOR272W::CHR00_17B	-0.096	1.312	-0.213	yes	ribosomal large subunit biogenesis*	molecular function unknown	nucleus*
NHP2	YDL208W::CHR4_3	-0.285	-0.418	-0.526	yes	rRNA modification*	RNA binding	small nucleolar ribonucleoprotein complex
RPA190	YOR341W::CHR15_4	-1.179	-1.407	-0.191	yes	transcription from RNA polymerase I promoter	DNA-directed RNA polymerase activity	DNA-directed RNA polymerase I complex
RPS11A	YDR025W::CHR4_3	-0.435	-1.057	0.031	no	translation*	structural constituent of ribosome	cytosolic small ribosomal subunit (sensu Eukaryota)
RPL40B	YKR094C::CHR00_15	0.214	0.119	-0.018	no	translation*	structural constituent of ribosome*	mitochondrion*
YHB1	YGR234W::CHR00_2	0.133	-0.138	-0.127	no	response to stress	nitric oxide reductase activity	cytoplasm*
PPT1	YGR123C::CHR7_5	0.019	0.33	0.055	no	protein amino acid dephosphorylation	protein serine/threonine phosphatase activity	cytoplasm*
ARO4	YBR249C::CHR2_4	0.579	-0.131	-0.385	no	aromatic amino acid family biosynthesis	3-deoxy-7-phosphoheptulonate synthase activity	cytoplasm*
PWP2	YCR057C::CHR00_16A	0.295	-1.411	-0.133	yes	35S primary transcript processing*	snoRNA binding	cytoplasm*
PMA1	YGL008C::CHR7_1	0.741	0.381	-0.04	yes	regulation of pH*	hydrogen-exporting ATPase activity, phosphorylative mechanism	plasma membrane*
RPL38	YLR325C::CHR12_5	0.398	0.466	0.465	no	translation	structural constituent of ribosome	cytosolic large ribosomal subunit (sensu Eukaryota)
HTB2	YBL002W::CHR2_1	-0.408	-0.678	0.239	no	chromatin assembly or disassembly	DNA binding	nuclear nucleosome
TSR2	YLR435W::CHR00_4	1.094	-0.712	0.239	no	processing of 20S pre-rRNA	molecular function unknown	cytoplasm*
NOP13	YNL175C::CHR14_2	0.123	-0.811	0.068	no	biological process unknown	RNA binding	nucleolus*
SUR4	YLR372W::CHR12_5	0.902	1.088	0.831	no	telomere maintenance*	fatty acid elongase activity	endoplasmic reticulum*
DED81	YHR019C::CHR8_1	-0.068	1.611	0.042	yes	asparaginyl-tRNA aminoacylation	ATP binding*	cytoplasm
STM1	YLR150W::CHR12_3	-0.918	2.071	-0.018	no	telomere maintenance*	DNA binding*	cytoplasm*
RPF2	YKR081C::CHR00_3	-0.847	-0.081	-0.002	yes	ribosomal large subunit assembly and maintenance*	rRNA binding*	nucleolus
YBL028C	YBL028C::CHR2_1	-0.118	-0.803	-0.059	no	biological process unknown	molecular function unknown	nucleus*
EBP2	YKL172W::CHR11_2	-0.45	0.289	0.703	yes	rRNA processing*	molecular function unknown	nucleolus
ERB1	YMR049C::CHR00_5	0.044	1.145	-0.209	yes	rRNA processing	molecular function unknown	nucleus*
RPS0B	YLR048W::CHR12_2	-2.565	-2.204	-0.54	no	translation*	structural constituent of ribosome	cytosolic small ribosomal subunit (sensu Eukaryota)
FSH1	YHR049W::CHR8_2	0.125	0.465	0.387	no	biological process unknown	serine hydrolase activity	cytoplasm*
PXR1	YGR280C::CHR00_3	0.04	0.263	0.183	yes	35S primary transcript processing*	molecular function unknown	nucleolus
NOP58	YOR310C::CHR15_4	0.679	-1.152	-0.205	yes	rRNA modification*	molecular function unknown	small nucleolar ribonucleoprotein complex*
PTR2	YKR093W::CHR00_4	0.183	4.583	0.004	no	peptide transport	peptide transporter activity	plasma membrane
RPL7A	YGL076C::CHR7_1	1.397	-2.71	1.348	no	translation	structural constituent of ribosome	cytosolic large ribosomal subunit (sensu Eukaryota)
RIX1	YHR197W::CHR8_3	-0.657	3.444	0.172	yes	35S primary transcript processing*	molecular function unknown	nucleus*
GDH1	YOR375C::CHR15_4	-0.093	1.739	-0.115	no	glutamate biosynthesis	glutamate dehydrogenase (NADP+) activity	cytoplasm*
NOC2	YOR206W::CHR15_3	-0.038	0.059	-0.008	yes	ribosome assembly*	molecular function unknown	nucleus*
NOP1	YDL014W::CHR4_1	-0.682	-0.753	-0.172	yes	rRNA modification*	methyltransferase activity	nucleolus*
YDR222W	YDR222W::CHR4_5	0.06	-0.699	0.079	no	biological process unknown	molecular function unknown	cytoplasm
NOP14	YDL148C::CHR4_2	-0.238	0.257	0.026	yes	35S primary transcript processing*	snoRNA binding	mitochondrion*
TRM82	YDR165W::CHR4_5	0.213	-0.146	0.131	no	tRNA methylation	protein binding*	nucleus
MIS1	YBR084W::CHR2_3	0.191	0.797	-0.042	no	nucleobase, nucleoside, nucleotide and nucleic acid metabolism*	formate-tetrahydrofolate ligase activity*	mitochondrion
NMD3	YHR170W::CHR00_8	0.412	-1.355	0.25	yes	ribosomal large subunit assembly and maintenance*	protein binding*	cytosol*
RPL5	YPL131W::CHR00_8	-1.192	-1.077	-0.496	yes	translation*	structural constituent of ribosome*	cytosolic large ribosomal subunit (sensu Eukaryota)
FEN1	YCR034W::CHR00_1	0.623	3.442	-0.285	no	vesicle-mediated transport*	fatty acid elongase activity	endoplasmic reticulum*
RIX7	YLL034C::CHR12_1	-0.046	0.409	-0.237	yes	ribosomal large subunit export from nucleus	ATPase activity*	nucleus*
RPL7B	YPL198W::CHR16_1	-0.315	0.162	0.039	no	translation	structural constituent of ribosome	cytosolic large ribosomal subunit (sensu Eukaryota)
MFA2	YNL145W::CHR14_3	-0.273	1.156	0.062	no	pheromone-dependent signal transduction during conjugation with cellular fusion	mating pheromone activity	extracellular region
RHR2	YIL053W::CHR9_1	-0.372	-0.583	-0.429	no	response to osmotic stress*	glycerol-1-phosphatase activity	cytoplasm*
YLR042C	YLR042C::CHR12_2	0.238	0.771	0.098	no	biological process unknown	molecular function unknown	cell wall (sensu Fungi)
RRP1	YDR087C::CHR4_4	0.289	-0.411	-0.086	yes	rRNA processing	molecular function unknown	nucleus*
DHR2	YKL078W::CHR11_1	-0.023	-0.215	-0.046	yes	ribosome biogenesis	RNA helicase activity	nucleolus
AQR1	YNL065W::CHR00_16B	-0.009	0.852	-0.079	no	drug transport*	monocarboxylic acid transporter activity*	plasma membrane
RPA135	YPR010C::CHR00_15	0.397	0.129	0.196	yes	transcription from RNA polymerase I promoter	DNA-directed RNA polymerase activity	DNA-directed RNA polymerase I complex
NOG1	YPL093W::CHR16_2	0.031	-0.105	-0.137	yes	ribosome export from nucleus	GTP binding	nucleolus
RPS29A	YLR388W::CHR12_5	-0.403	-0.374	-0.043	no	translation	structural constituent of ribosome	cytosolic small ribosomal subunit (sensu Eukaryota)
SRO9	YCL037C::CHR3_1	-0.106	0.813	-0.036	no	protein biosynthesis	RNA binding	polysome
IMP3	YHR148W::CHR8_3	0.084	-0.437	-0.383	yes	rRNA modification*	snoRNA binding	small nucleolar ribonucleoprotein complex*
AAH1	YNL141W::CHR14_3	-1.693	-2.128	-0.84	no	adenine catabolism	adenine deaminase activity	cytoplasm*
DSE2	YHR143W::CHR8_3	0.3	5.36	0.173	no	cell wall organization and biogenesis*	glucan 1,3-beta-glucosidase activity	cell wall (sensu Fungi)*
MAE1	YKL029C::CHR11_1	-0.048	-0.709	0.175	no	pyruvate metabolism*	malic enzyme activity	mitochondrion
RPL8A	YHL033C::CHR8_1	0.381	-0.122	-0.226	no	translation	structural constituent of ribosome	cytosolic large ribosomal subunit (sensu Eukaryota)
RLI1	YDR091C::CHR4_4	-0.033	-0.26	0.097	yes	translational initiation*	ATPase activity*	cytoplasm*
SCW11	YGL028C::CHR7_1	0.259	0.15	-0.071	no	cytokinesis, completion of separation	glucan 1,3-beta-glucosidase activity	cell wall (sensu Fungi)
NOG2	YNR053C::CHR00_4	0.114	0.303	-0.218	yes	ribosome assembly*	GTPase activity	nucleus*
UTP8	YGR128C::CHR7_5	-0.101	-0.151	0.164	yes	processing of 20S pre-rRNA	snoRNA binding	small nucleolar ribonucleoprotein complex
RRP8	YDR083W::CHR4_4	-0.125	0.362	0.019	no	telomere maintenance*	methyltransferase activity	nucleolus
UTR2	YEL040W::CHR5_2	0.392	0.022	0.15	no	cell wall organization and biogenesis	molecular function unknown	cell wall (sensu Fungi)*
NOP2	YNL061W::CHR00_16B	-0.408	-0.462	-0.257	yes	rRNA processing	S-adenosylmethionine-dependent methyltransferase activity*	nucleolus
RPL39	YJL189W::CHR00_14	-1.945	-2.383	-0.617	no	translation	structural constituent of ribosome	cytosolic large ribosomal subunit (sensu Eukaryota)
RPL27B	YDR471W::CHR4_8	0.273	-0.135	-0.146	no	translation	structural constituent of ribosome	cytosolic large ribosomal subunit (sensu Eukaryota)
LYS4	YDR234W::CHR4_5	0.218	0.115	0.045	no	lysine biosynthesis via aminoadipic acid	homoaconitate hydratase activity	mitochondrion
SSF1	YHR066W::CHR8_2	-0.382	-1.837	-0.277	no	ribosomal large subunit assembly and maintenance*	rRNA binding	nucleolus
UTP21	YLR409C::CHR12_5	0.032	-0.142	0.114	yes	35S primary transcript processing	snoRNA binding	nucleus*
IPI3	YNL182C::CHR14_2	0.452	0.072	0.357	yes	35S primary transcript processing*	molecular function unknown	nucleus*
NEW1	YPL226W::CHR16_1	-0.138	0.064	-0.11	no	biological process unknown	ATPase activity*	cytoplasm*
RPP1A	YDL081C::CHR4_1	1.332	-0.387	0.378	no	translational elongation*	structural constituent of ribosome	cytosolic large ribosomal subunit (sensu Eukaryota)
RMT2	YDR465C::CHR4_8	-0.431	-0.456	0.208	no	peptidyl-arginine methylation	protein-arginine N-methyltransferase activity	cytoplasm*
YOR309C	YOR309C::CHR15_4/CHR00_12	-0.078	-0.023	-0.071	no
UTP10	YJL109C::CHR10_2	-0.184	0.323	-0.284	yes	processing of 20S pre-rRNA	snoRNA binding	mitochondrion*
RPL18B	YNL301C::CHR14_1	0.185	0.01	0.024	no	translation	structural constituent of ribosome	cytosolic large ribosomal subunit (sensu Eukaryota)
UTP14	YML093W::CHR00_9	-0.266	-0.751	-0.691	yes	processing of 20S pre-rRNA	snoRNA binding	small nucleolar ribonucleoprotein complex
YCR087C-A	YCR087C-A::CHR00_1	0.353	0.071	-0.142	no	biological process unknown	molecular function unknown	nucleolus
RPA34	YJL148W::CHR10_1	0.04	-0.168	-0.081	no	transcription from RNA polymerase I promoter	DNA-directed RNA polymerase activity	nucleus*
SPB1	YCL054W::CHR3_1	-0.497	-0.853	-0.381	yes	processing of 27S pre-rRNA*	rRNA (uridine-2'-O-)-methyltransferase activity*	nucleus*
PHO84	YML123C::CHR00_9	-0.656	0.514	0.241	no	phosphate transport*	manganese ion transporter activity*	integral to plasma membrane
LYS20	YDL182W::CHR4_2	0.32	0.159	0.228	no	lysine biosynthesis via aminoadipic acid	homocitrate synthase activity	nucleus*
RPS9B	YBR189W::CHR00_14	-0.939	-0.831	-0.345	no	translation*	structural constituent of ribosome	cytosolic small ribosomal subunit (sensu Eukaryota)*
EGT2	YNL327W::CHR14_1	0.065	-0.746	-0.078	no	cytokinesis	cellulase activity	cell wall (sensu Fungi)
FAF1	YIL019W::CHR9_1	0.472	1.881	0.194	yes	processing of 20S pre-rRNA	molecular function unknown	cytoplasm*
TRM11	YOL124C::CHR00_6	-0.044	-0.566	0.118	no	tRNA methylation	RNA binding*	cytoplasm
RPL6B	YLR448W::CHR00_4	-0.012	0.161	-0.144	no	translation*	structural constituent of ribosome*	cytosolic large ribosomal subunit (sensu Eukaryota)
RPL37A	YLR185W::CHR12_3	0.361	-0.435	0.48	no	translation	structural constituent of ribosome	cytosolic large ribosomal subunit (sensu Eukaryota)
SUN4	YNL066W::CHR00_16B	-0.188	-0.636	0.287	no	mitochondrion organization and biogenesis	glucosidase activity	cell wall (sensu Fungi)*
YEF3	YLR249W::CHR12_4	0.44	-0.264	0.014	yes	translational elongation	translation elongation factor activity	ribosome
RPL9A	YGL147C::CHR7_2	0.116	-0.311	-0.105	no	translation	structural constituent of ribosome	cytosolic large ribosomal subunit (sensu Eukaryota)
RPS29B	YDL061C::CHR4_1	0.441	0.496	-0.345	no	translation	structural constituent of ribosome	cytosolic small ribosomal subunit (sensu Eukaryota)
RPB5	YBR154C::CHR2_3	-2.571	-2.157	-0.898	yes	transcription from RNA polymerase II promoter*	DNA-directed RNA polymerase activity	DNA-directed RNA polymerase III complex*
ARB1	YER036C::CHR5_3	-0.319	0.922	-0.017	yes	ribosome biogenesis*	ATPase activity, coupled to transmembrane movement of substances	cytoplasm*
RPL16A	YIL133C::CHR9_2	-0.252	-0.273	-0.092	no	translation	structural constituent of ribosome*	cytosolic large ribosomal subunit (sensu Eukaryota)
RPS0A	YGR214W::CHR7_5	0.036	0.176	-0.046	no	translation*	structural constituent of ribosome	cytosolic small ribosomal subunit (sensu Eukaryota)
ASC1	YMR116C::CHR00_9	1.296	-0.366	0.002	no	telomere maintenance*	molecular function unknown	cytoplasm*
MRD1	YPR112C::CHR16_5	0.015	0.104	-0.104	yes	35S primary transcript processing	snoRNA binding*	nucleolus
CBF5	YLR175W::CHR12_3	0.335	-0.274	0.287	yes	rRNA modification*	pseudouridylate synthase activity	small nucleolar ribonucleoprotein complex
RLP24	YLR009W::CHR12_1	-0.455	-0.703	-0.357	yes	ribosomal large subunit biogenesis	molecular function unknown	nucleolus
RPA12	YJR063W::CHR00_13	-0.358	-2.747	0.193	no	transcription from RNA polymerase I promoter	DNA-directed RNA polymerase activity	DNA-directed RNA polymerase I complex
DBP3	YGL078C::CHR7_1	-0.023	-0.592	-0.016	no	35S primary transcript processing*	ATP-dependent RNA helicase activity	nucleolus
MAK5	YBR142W::CHR2_3	0.295	-0.295	-0.158	yes	rRNA processing*	ATP-dependent RNA helicase activity	nucleolus
SSB1	YDL229W::CHR4_3	-0.416	0.459	-0.139	no	protein biosynthesis*	ATPase activity*	soluble fraction*
GIS2	YNL255C::CHR14_1	0.082	0.329	-0.316	no	intracellular signaling cascade	molecular function unknown	cytoplasm
DUS3	YLR401C::CHR12_5	0.115	0.981	0.292	no	tRNA modification	tRNA dihydrouridine synthase activity	cytoplasm*
HPT1	YDR399W::CHR4_7	-0.047	0.412	0.172	no	purine nucleotide biosynthesis	hypoxanthine phosphoribosyltransferase activity	cytoplasm*
RPS15	YOL040C::CHR15_5	-3.762	-1.988	2.44	yes	translation*	structural constituent of ribosome	cytosolic small ribosomal subunit (sensu Eukaryota)
HGH1	YGR187C::CHR7_5	0.248	-0.146	0.024	no	biological process unknown	molecular function unknown	cytoplasm
MAK21	YDR060W::CHR4_4	1.458	-0.891	0.06	yes	ribosomal large subunit assembly and maintenance	molecular function unknown	Noc1p-Noc2p complex
APT1	YML022W::CHR00_11	0.1	0.196	-0.072	no	AMP biosynthesis*	adenine phosphoribosyltransferase activity	cytoplasm*
RRB1	YMR131C::CHR00_9	-0.031	-0.49	0.032	yes	ribosome biogenesis	molecular function unknown	nucleolus
UTP9	YHR196W::CHR8_3	-0.277	-0.386	-0.284	yes	processing of 20S pre-rRNA	snoRNA binding	nucleus*
YDL121C	YDL121C::CHR4_2	-0.149	0.635	-0.204	no	biological process unknown	molecular function unknown	endoplasmic reticulum
YER156C	YER156C::CHR00_5	0.103	0.969	0.023	no	biological process unknown	molecular function unknown	cytoplasm*
RPS4A	YJR145C::CHR00_12	-0.351	-0.499	-0.034	no	telomere maintenance*	structural constituent of ribosome	cytoplasm*
ELP2	YGR200C::CHR7_5	0.441	-0.315	0.162	no	regulation of transcription from RNA polymerase II promoter	RNA polymerase II transcription elongation factor activity	transcription elongation factor complex
TMA19	YKL056C::CHR11_1	-0.054	-0.019	0.022	no	translation	molecular function unknown	cytoplasm
FAR1	YJL157C::CHR10_1	0.121	0.691	-0.091	no	pheromone-dependent signal transduction during conjugation with cellular fusion*	cyclin-dependent protein kinase inhibitor activity	cytoplasm*
THR1	YHR025W::CHR00_10	0.836	-0.14	-0.198	no	methionine metabolism*	homoserine kinase activity	cellular component unknown
CLB1	YGR108W::CHR7_4	0.103	0.052	-0.004	no	G2/M transition of mitotic cell cycle*	cyclin-dependent protein kinase regulator activity	cytoplasm*
AQY2	YLL052C::CHR12_1	-0.211	0.228	0.111	no	water transport	water channel activity	plasma membrane*
RLP7	YNL002C::CHR14_4	0.015	-0.805	-0.127	yes	ribosomal large subunit biogenesis*	rRNA binding	nucleolus
RPS9A	YPL081W::CHR16_3	0.439	0.992	0.385	no	translation*	structural constituent of ribosome	cytoplasm*
RPS4B	YHR203C::CHR8_3	-0.927	-0.569	-0.053	no	telomere maintenance*	structural constituent of ribosome	cytosolic small ribosomal subunit (sensu Eukaryota)
NOP12	YOL041C::CHR15_5	-0.466	2.995	0.042	no	rRNA metabolism	RNA binding	nucleolus
TKL1	YPR074C::CHR16_4	-0.224	0.27	-0.026	no	pentose-phosphate shunt	transketolase activity	cytoplasm
PMU1	YKL128C::CHR11_2	0.189	0.508	0.196	no	biological process unknown	molecular function unknown	cytoplasm*
ECM1	YAL059W::CHR1_1	-0.167	1.063	-0.171	no	cell wall organization and biogenesis*	molecular function unknown	nucleus*
BFR2	YDR299W::CHR4_6	0.44	-0.587	-0.172	yes	ER to Golgi vesicle-mediated transport	molecular function unknown	nucleolus
TIF4631	YGR162W::CHR00_17A	-0.565	-0.197	-0.161	no	translational initiation	translation initiation factor activity	mitochondrion*
ARG1	YOL058W::CHR15_5	1.038	-0.12	0.352	no	arginine biosynthesis*	argininosuccinate synthase activity	cytosol
ZRC1	YMR243C::CHR13_5	-0.343	0.519	-0.696	no	zinc ion homeostasis*	di-, tri-valent inorganic cation transporter activity*	vacuole (sensu Fungi)
MTR4	YJL050W::CHR10_2	-0.706	1.078	-0.033	yes	35S primary transcript processing*	ATP-dependent RNA helicase activity	nucleus*
SDA1	YGR245C::CHR00_2	0.38	-0.202	0.453	yes	actin cytoskeleton organization and biogenesis*	molecular function unknown	nucleus
TEC1	YBR083W::CHR00_16A	0.23	0.385	0.255	no	pseudohyphal growth*	specific RNA polymerase II transcription factor activity	nucleus
PHM6	YDR281C::CHR4_6	-0.115	-0.304	0.14	no	biological process unknown	molecular function unknown	vacuole (sensu Fungi)
IMD3	YLR432W::CHR00_4	-0.046	0.101	-0.101	no	GTP biosynthesis	IMP dehydrogenase activity	cytoplasm
RPL37B	YDR500C::CHR00_17A	0.57	-0.587	-0.113	no	translation	structural constituent of ribosome	cytosolic large ribosomal subunit (sensu Eukaryota)
RPL37B	YDR500C::CHR4_8	-0.155	3.344	-0.516	no	translation	structural constituent of ribosome	cytosolic large ribosomal subunit (sensu Eukaryota)
URA1	YKL216W::CHR11_3	0.509	0.184	0.089	no	'de novo' pyrimidine base biosynthesis	dihydroorotate dehydrogenase activity	cytoplasm*
PRP43	YGL120C::CHR7_2	1.358	-0.189	0.018	yes	U2-type spliceosome disassembly	RNA splicing factor activity, transesterification mechanism*	mitochondrion*
NIP1	YMR309C::CHR13_5	-4.223	-3.607	-1.577	yes	translational initiation	translation initiation factor activity	cytoplasm*
CLB2	YPR119W::CHR16_5	1.101	0.915	0.031	no	G2/M transition of mitotic cell cycle*	cyclin-dependent protein kinase regulator activity	cytoplasm*
CAR1	YPL111W::CHR16_2	-0.107	4.332	0.093	no	arginine catabolism to ornithine	zinc ion binding*	cytosol
YHR020W	YHR020W::CHR8_1	0.195	0.253	0.071	yes	tRNA aminoacylation for protein translation	proline-tRNA ligase activity	cellular component unknown
CIN2	YPL241C::CHR16_1	-0.019	0.071	-0.098	no	microtubule-based process	molecular function unknown	cellular component unknown
LIA1	YJR070C::CHR00_12	-0.167	1.252	-0.169	no	microtubule cytoskeleton organization and biogenesis*	protein binding*	cytoplasm*
RPS27A	YKL156W::CHR11_2	-0.041	3.385	-0.086	no	translation	structural constituent of ribosome	cytoplasm*
UTP13	YLR222C::CHR12_3	-0.28	0.104	-0.309	yes	processing of 20S pre-rRNA	snoRNA binding	small nucleolar ribonucleoprotein complex
MKC7	YDR144C::CHR4_4	0.892	0.093	0.211	no	proteolysis	aspartic-type signal peptidase activity	cell wall (sensu Fungi)
RRP5	YMR229C::CHR13_4	0.126	-0.397	0.105	yes	35S primary transcript processing*	RNA binding*	nucleolus*
RPS11B	YBR048W::CHR2_2	-0.626	-0.335	-0.297	no	telomere maintenance*	structural constituent of ribosome	cytosolic small ribosomal subunit (sensu Eukaryota)
RPS24B	YIL069C::CHR9_1	0.328	1.451	-0.044	no	translation	structural constituent of ribosome	cytosolic small ribosomal subunit (sensu Eukaryota)
NOP15	YNL110C::CHR14_3	0.569	3.17	-0.022	yes	ribosomal large subunit biogenesis*	molecular function unknown	nucleus*
UTP6	YDR449C::CHR4_8	-0.392	-0.427	-0.178	yes	processing of 20S pre-rRNA	snoRNA binding	small nucleolar ribonucleoprotein complex
RPS28A	YOR167C::CHR15_2	-0.186	0.193	-0.111	no	translation	structural constituent of ribosome	cytosolic small ribosomal subunit (sensu Eukaryota)
GAS1	YMR307W::CHR13_5	1.855	3.479	0.371	no	cell wall organization and biogenesis*	1,3-beta-glucanosyltransferase activity	mitochondrion*
RRN11	YML043C::CHR13_1B	0.68	5.622	0.122	yes	transcription from RNA polymerase I promoter	RNA polymerase I transcription factor activity	RNA polymerase I transcription factor complex
PUF6	YDR496C::CHR4_8	0.241	-0.355	-0.122	no	regulation of transcription, mating-type specific	specific transcriptional repressor activity	nucleus*
GFD2	YCL036W::CHR3_1	0.247	0.401	-0.198	no	biological process unknown	molecular function unknown	cellular component unknown
POL5	YEL055C::CHR5_2	-0.066	0.434	-0.623	yes	rRNA transcription	DNA-directed DNA polymerase activity	nucleolus
UTP18	YJL069C::CHR10_2	-0.776	-0.075	-0.469	yes	35S primary transcript processing	molecular function unknown	nucleolus*
ECM33	YBR078W::CHR2_2	1.811	1.484	1.348	no	cell wall organization and biogenesis	molecular function unknown	mitochondrion*
RPL18A	YOL120C::CHR00_6	-2.044	-1.617	-1.282	yes	translation	structural constituent of ribosome	cytosolic large ribosomal subunit (sensu Eukaryota)
GAS3	YMR215W::CHR13_4	0.112	0.071	0.012	no	biological process unknown	1,3-beta-glucanosyltransferase activity	cell wall (sensu Fungi)
PUS7	YOR243C::CHR15_3	-0.225	-0.3	-0.554	no	tRNA modification*	pseudouridine synthase activity	nucleus
AMN1	YBR158W::CHR2_3	-0.316	-0.039	-0.088	no	negative regulation of exit from mitosis*	protein binding	cytoplasm*
DUT1	YBR252W::CHR2_4	-0.124	0.056	-0.394	yes	pyrimidine deoxyribonucleoside triphosphate catabolism	dUTP diphosphatase activity	cytoplasm*
EMG1	YLR186W::CHR00_11	-0.455	-0.503	0.543	yes	35S primary transcript processing*	molecular function unknown	cytoplasm*
EMG1	YLR186W::CHR12_3	-0.839	-0.13	0.098	yes	35S primary transcript processing*	molecular function unknown	cytoplasm*
LTV1	YKL143W::CHR11_2	-0.091	-2.296	1.817	no	response to osmotic stress*	molecular function unknown	cytoplasm*
TMA46	YOR091W::CHR15_1	0.545	-0.023	0.382	no	biological process unknown	molecular function unknown	cytoplasm
DSE1	YER124C::CHR00_5	0.32	0.506	0.179	no	cell wall organization and biogenesis	molecular function unknown	bud neck
TAT1	YBR069C::CHR2_2	0.279	0.857	-0.021	no	amino acid transport	amino acid transporter activity	plasma membrane
GUK1	YDR454C::CHR4_8	0.271	0.005	0.001	yes	GMP metabolism	guanylate kinase activity	cytoplasm*
RPL31B	YLR406C::CHR00_11	0.302	2.741	-0.032	no	translation	structural constituent of ribosome	cytosolic large ribosomal subunit (sensu Eukaryota)
ZRT1	YGL255W::CHR7_3	-0.505	0.262	-0.299	no	high-affinity zinc ion transport	high affinity zinc uptake transporter activity	integral to plasma membrane
YOR342C	YOR342C::CHR15_4	0.286	2.39	0.264	no	biological process unknown	molecular function unknown	cytoplasm*
RBG2	YGR173W::CHR7_5	0.431	0.897	0.708	no	biological process unknown	GTP binding	cytoplasm
RPS20	YHL015W::CHR8_1	-0.935	-0.756	-0.363	yes	translation	structural constituent of ribosome	cytosolic small ribosomal subunit (sensu Eukaryota)
RPC19	YNL113W::CHR14_3	-0.711	-0.614	0.293	yes	transcription from RNA polymerase I promoter*	DNA-directed RNA polymerase activity	DNA-directed RNA polymerase III complex*
LYS12	YIL094C::CHR9_1	0.537	0.307	0.036	no	lysine biosynthesis	homoisocitrate dehydrogenase activity	mitochondrion
YHM2	YMR241W::CHR13_5	-0.102	-0.048	-0.017	no	mitochondrial genome maintenance*	DNA binding*	mitochondrial inner membrane*
KRE33	YNL132W::CHR14_3	0.53	0.364	0.359	yes	biological process unknown	molecular function unknown	nucleolus
RRP12	YPL012W::CHR16_3	-0.226	-0.612	-0.1	yes	processing of 20S pre-rRNA*	molecular function unknown	nucleus*
SFG1	YOR315W::CHR15_4	0.132	0.385	0.115	no	pseudohyphal growth*	specific RNA polymerase II transcription factor activity	cytoplasm*
SAG1	YJR004C::CHR00_13	-0.208	0.351	-0.067	no	agglutination during conjugation with cellular fusion	cell adhesion molecule binding	cell wall (sensu Fungi)
RPL33A	YPL143W::CHR16_2	-1.221	0.049	-0.646	yes	translation	structural constituent of ribosome	cytosolic large ribosomal subunit (sensu Eukaryota)
SPL2	YHR136C::CHR8_2	-0.604	-0.96	-0.087	no	response to temperature stimulus	enzyme inhibitor activity	cytoplasm
SOF1	YLL011W::CHR12_1	0.822	0.105	-0.005	yes	rRNA modification*	snoRNA binding	nucleolus*
RBG1	YAL036C::CHR1_1	-0.123	0.199	-0.04	no	biological process unknown	GTP binding	cytoplasm
HCA4	YJL033W::CHR10_2	-0.444	-0.683	-0.145	yes	35S primary transcript processing	ATP-dependent RNA helicase activity	nucleolus
RPS21B	YJL136C::CHR00_14	-1.451	-1.308	-0.322	no	translation	structural constituent of ribosome	cytosolic small ribosomal subunit (sensu Eukaryota)
SLX9	YGR081C::CHR7_4	-0.859	-0.887	-0.182	no	DNA metabolism	molecular function unknown	nucleus*
DSE3	YOR264W::CHR15_3	0.549	1.045	0.125	no	biological process unknown	molecular function unknown	bud neck
SRP102	YKL154W::CHR11_2	-0.112	0.902	0.275	yes	protein targeting to ER*	GTPase activity*	integral to endoplasmic reticulum membrane*
CLN1	YMR199W::CHR13_4	-0.062	1.959	0.133	no	regulation of cyclin dependent protein kinase activity	cyclin-dependent protein kinase regulator activity	cytoplasm*
RPC25	YKL144C::CHR11_2	0.206	-0.701	-0.289	yes	transcription from RNA polymerase III promoter	DNA-directed RNA polymerase activity	DNA-directed RNA polymerase III complex
YLR040C	YLR040C::CHR00_8	-0.049	-1.019	-0.011	no	biological process unknown	molecular function unknown	cell wall (sensu Fungi)
ILV6	YCL009C::CHR3_1	0.254	-0.831	-0.206	no	branched chain family amino acid biosynthesis	enzyme regulator activity*	mitochondrion*
YVH1	YIR026C::CHR00_3	-1.185	-1.164	0.058	no	sporulation (sensu Fungi)*	protein tyrosine phosphatase activity*	cytoplasm
ARO9	YHR137W::CHR8_2	-0.465	0.485	-0.245	no	aromatic amino acid family metabolism	aromatic-amino-acid transaminase activity	cytoplasm*
RRS1	YOR294W::CHR15_4	0.641	-0.806	0.625	yes	rRNA processing*	molecular function unknown	nucleus
YGR283C	YGR283C::CHR00_3	-0.373	0.639	-0.262	no	biological process unknown	molecular function unknown	nucleolus
AGA2	YGL032C::CHR7_1	-0.287	5.721	-0.242	no	agglutination during conjugation with cellular fusion	cell adhesion molecule binding	cell wall (sensu Fungi)
KRS1	YDR037W::CHR4_3	-0.025	1.314	-0.225	yes	lysyl-tRNA aminoacylation	lysine-tRNA ligase activity	cytoplasm
IMP4	YNL075W::CHR14_3	0.424	0.448	0.053	yes	rRNA modification*	rRNA primary transcript binding	small nucleolar ribonucleoprotein complex*
FTR1	YER145C::CHR00_5	0.308	3.168	0.026	no	high affinity iron ion transport	iron ion transporter activity	plasma membrane
BCP1	YDR361C::CHR4_7	0.801	-0.181	0.151	yes	biological process unknown	molecular function unknown	cytoplasm*
KRR1	YCL059C::CHR3_1	0.116	0.127	0.101	yes	35S primary transcript processing*	molecular function unknown	nucleolus*
GLN4	YOR168W::CHR15_2	-0.046	1.186	0.045	yes	glutaminyl-tRNA aminoacylation	glutamine-tRNA ligase activity	cytoplasm
RPL16B	YNL069C::CHR00_18	0.809	-0.61	0.085	no	translation	structural constituent of ribosome*	cytosolic large ribosomal subunit (sensu Eukaryota)
BAR1	YIL015W::CHR9_1	-0.616	-0.042	-0.034	no	protein catabolism	aspartic-type endopeptidase activity	periplasmic space (sensu Fungi)
RPL29	YFR032C-A::CHR00_2	0.002	0.062	-0.05	no	translation	structural constituent of ribosome	cytoplasm*
RPL27A	YHR010W::CHR8_1	0.319	-1.623	-0.097	no	translation	structural constituent of ribosome	cytosolic large ribosomal subunit (sensu Eukaryota)
RPS12	YOR369C::CHR15_4	-0.825	0.914	-0.936	no	translation	structural constituent of ribosome	cytosolic small ribosomal subunit (sensu Eukaryota)
REX4	YOL080C::CHR15_5	-0.243	0.392	-0.284	no	rRNA processing*	3'-5' exonuclease activity	nucleus*
ALD6	YPL061W::CHR16_3	-0.923	0.927	-0.45	no	acetate biosynthesis	3-chloroallyl aldehyde dehydrogenase activity	cytoplasm*
HTA2	YBL003C::CHR2_1	-0.227	-0.369	0.215	no	DNA repair*	DNA binding	nuclear nucleosome
DBP9	YLR276C::CHR12_4	0.181	0.504	-0.012	yes	35S primary transcript processing*	ATP-dependent RNA helicase activity	nucleolus
RPL33B	YOR234C::CHR15_3	0.366	-0.477	-0.286	no	translation	structural constituent of ribosome	cytosolic large ribosomal subunit (sensu Eukaryota)
RSA3	YLR221C::CHR12_3	0.698	0.573	0.144	no	ribosomal large subunit assembly and maintenance	molecular function unknown	nucleolus*
NSG1	YHR133C::CHR8_2	-0.378	0.538	-0.082	no	sterol biosynthesis	protein binding	cellular component unknown
RPL8B	YLL045C::CHR12_1	0.363	-0.293	-0.095	no	translation	structural constituent of ribosome	cytosolic large ribosomal subunit (sensu Eukaryota)
RPS24A	YER074W::CHR5_3	1.067	0.453	0.105	no	translation	structural constituent of ribosome	mitochondrion*
YOL014W	YOL014W::CHR15_5	-0.546	-1.105	-0.231	no	biological process unknown	molecular function unknown	cellular component unknown
RPS18B	YML026C::CHR13_2	-0.778	-0.692	-0.294	no	translation	structural constituent of ribosome	cytosolic small ribosomal subunit (sensu Eukaryota)
RPC31	YNL151C::CHR14_2	-0.24	-0.53	-0.245	yes	transcription from RNA polymerase III promoter	DNA-directed RNA polymerase activity	DNA-directed RNA polymerase III complex
NOP8	YOL144W::CHR00_10	0.081	-0.332	-0.192	yes	rRNA processing*	molecular function unknown	nucleolus
MES1	YGR264C::CHR00_3	0.117	-0.081	-0.024	yes	methionyl-tRNA aminoacylation	methionine-tRNA ligase activity	cytoplasm*
ESF2	YNR054C::CHR00_4	0.098	-0.286	0.815	yes	35S primary transcript processing	transcription regulator activity	nucleolus*
RPS18A	YDR450W::CHR4_8	-1.099	-1.506	-0.137	no	telomere maintenance*	structural constituent of ribosome	mitochondrion*
SAM1	YLR180W::CHR12_3	-0.18	1.209	0.019	no	methionine metabolism	methionine adenosyltransferase activity	cytoplasm
NOC4	YPR144C::CHR16_5	-0.088	1.01	0.053	yes	35S primary transcript processing*	molecular function unknown	nucleus*
SAM4	YPL273W::CHR16_1	0.034	1.416	0.026	no	sulfur amino acid metabolism	homocysteine S-methyltransferase activity	cytoplasm*
URK1	YNR012W::CHR14_4	-0.18	-0.351	-0.354	no	pyrimidine salvage	uridine kinase activity	cytoplasm*
RPC40	YPR110C::CHR16_5	0.055	-0.647	-0.076	yes	transcription from RNA polymerase I promoter*	DNA-directed RNA polymerase activity	DNA-directed RNA polymerase III complex*
REI1	YBR267W::CHR2_4	0.823	-1.084	-0.402	no	ribosomal large subunit biogenesis*	molecular function unknown	cytoplasm
SEN34	YAR008W::CHR1_1	0.15	0.821	0.148	yes	tRNA splicing	tRNA-intron endonuclease activity	mitochondrial outer membrane*
FUR4	YBR021W::CHR2_2	0.024	-3.263	-0.306	no	uracil transport	uracil permease activity	plasma membrane*
MPP10	YJR002W::CHR00_13	-0.155	-0.509	0.382	yes	35S primary transcript processing*	molecular function unknown	nucleus*
SAS10	YDL153C::CHR4_2	-0.29	6.251	0.596	yes	processing of 20S pre-rRNA*	snoRNA binding	nucleus*
ATR1	YML116W::CHR00_9	0.117	1.95	0.116	no	multidrug transport	multidrug efflux pump activity	plasma membrane
ENP2	YGR145W::CHR00_15	0.361	1.56	0.095	yes	rRNA processing	molecular function unknown	nucleolus
RPL2A	YFR031C-A::CHR6_1	0.031	-0.041	-0.142	no	translation	structural constituent of ribosome	cytosolic large ribosomal subunit (sensu Eukaryota)
RPL25	YOL127W::CHR00_6	0.456	1.274	0	yes	translation*	structural constituent of ribosome*	cytosolic large ribosomal subunit (sensu Eukaryota)
AIR1	YIL079C::CHR9_1	0.08	-0.065	0.071	no	mRNA export from nucleus*	molecular function unknown	nucleus*
RPL19A	YBR084C-A::CHR00_16A	0.217	-0.29	-0.346	no	translation	structural constituent of ribosome	cytosolic large ribosomal subunit (sensu Eukaryota)
NCS2	YNL119W::CHR00_16B	0.274	-0.615	-0.102	no	pseudohyphal growth*	molecular function unknown	cytoplasm
RPL17B	YJL177W::CHR00_14	0.048	0.193	-0.004	no	translation	structural constituent of ribosome	cytosolic large ribosomal subunit (sensu Eukaryota)
CLN2	YPL256C::CHR16_1	0.496	0.533	0.225	no	regulation of cyclin dependent protein kinase activity*	cyclin-dependent protein kinase regulator activity	cytoplasm*
POL30	YBR088C::CHR00_16A	0.295	0.006	0.047	yes	nucleotide-excision repair*	DNA polymerase processivity factor activity	nucleus*
RPS19A	YOL121C::CHR00_6	-0.223	0.038	0.37	no	telomere maintenance*	structural constituent of ribosome	cytosolic small ribosomal subunit (sensu Eukaryota)
ILV3	YJR016C::CHR00_13	0.214	1.244	-0.22	yes	branched chain family amino acid biosynthesis	dihydroxy-acid dehydratase activity	mitochondrion
RPL3	YOR063W::CHR15_1	0.475	1.536	0.095	yes	translation*	structural constituent of ribosome	cytosolic large ribosomal subunit (sensu Eukaryota)
PAB1	YER165W::CHR00_5	0.622	-0.449	0.498	yes	regulation of translational initiation	poly(A) binding	cytoplasm*
ZPR1	YGR211W::CHR7_5	0.274	0.494	-0.04	yes	regulation of progression through cell cycle*	protein binding	cytoplasm*
HMT1	YBR034C::CHR2_2	-0.09	-1.041	-0.141	no	mRNA export from nucleus*	protein-arginine N-methyltransferase activity	nucleus
FPR4	YLR449W::CHR00_4	-0.36	0.707	0.199	no	biological process unknown	peptidyl-prolyl cis-trans isomerase activity	nucleus
ESF1	YDR365C::CHR4_7	0.13	-0.149	0.054	yes	rRNA processing	RNA binding	nucleus*
ROK1	YGL171W::CHR7_2	0.288	1.499	-0.162	yes	35S primary transcript processing	ATPase activity*	nucleolus
DRS1	YLL008W::CHR12_1	0.643	-0.125	0.229	yes	35S primary transcript processing*	ATP-dependent RNA helicase activity	nucleolus
ECM16	YMR128W::CHR00_9	-0.215	0.108	0.087	yes	processing of 20S pre-rRNA*	RNA helicase activity	mitochondrion*
TRM3	YDL112W::CHR4_2	0.595	2.036	0.283	no	tRNA methylation	tRNA (guanosine) methyltransferase activity	cytoplasm
TSR1	YDL060W::CHR4_1	-0.156	1.288	-0.051	yes	rRNA processing*	ribonucleoprotein binding	cytoplasm*
CDC33	YOL139C::CHR00_15	0.229	0.385	-0.264	yes	translational initiation*	translation initiation factor activity	cytoplasm*
YNL247W	YNL247W::CHR14_1	0.558	0.266	0.067	yes	cysteine metabolism*	cysteine-tRNA ligase activity	cytoplasm
RNT1	YMR239C::CHR13_5	-0.044	-0.055	0.222	yes	35S primary transcript processing	ribonuclease III activity	nucleolus*
YBL083C	YBL083C::CHR2_1	3.008	1.551	0.263	no
ERG4	YGL012W::CHR7_1	0.893	3.722	0.946	no	ergosterol biosynthesis	delta24(24-1) sterol reductase activity	endoplasmic reticulum
RPS10B	YMR230W::CHR13_4	-0.739	-0.654	-0.533	no	translation	structural constituent of ribosome	cytosolic small ribosomal subunit (sensu Eukaryota)
ILS1	YBL076C::CHR2_1	0.442	-0.081	0.241	yes	protein biosynthesis	isoleucine-tRNA ligase activity	cytosol
TRM1	YDR120C::CHR4_4	1.35	-0.765	-0.117	no	tRNA methylation	tRNA (guanine-N2-)-methyltransferase activity	mitochondrion*
SPE3	YPR069C::CHR16_4	-0.205	-0.664	-0.333	no	pantothenate biosynthesis*	spermidine synthase activity	cytoplasm*
NRM1	YNR009W::CHR14_4	0.774	5.966	0.045	no	biological process unknown	molecular function unknown	cytoplasm*
DPS1	YLL018C::CHR12_1	-0.528	-1.722	-0.092	yes	protein biosynthesis	RNA binding*	cytoplasm
ARO2	YGL148W::CHR7_2	1.926	-0.378	0.005	no	aromatic amino acid family biosynthesis	chorismate synthase activity*	cytoplasm
URA4	YLR420W::CHR12_3	0.233	-0.451	0.261	no	'de novo' pyrimidine base biosynthesis*	dihydroorotase activity	cytoplasm*
RAS1	YOR101W::CHR15_2	0.771	0.196	0.208	no	Ras protein signal transduction*	GTPase activity	plasma membrane
RPP1	YHR062C::CHR8_2	-0.876	-0.723	0.367	yes	rRNA processing*	ribonuclease P activity*	ribonuclease MRP complex*
RPL14A	YKL006W::CHR11_1	1.851	-0.2	0.145	no	translation	structural constituent of ribosome*	cytosolic large ribosomal subunit (sensu Eukaryota)
RPL26A	YLR344W::CHR12_5	0.352	1.269	-0.102	no	translation	structural constituent of ribosome*	cytosolic large ribosomal subunit (sensu Eukaryota)
FCY22	YER060W-A::CHR5_3	0.104	0.053	0.209	no	biological process unknown	cytosine-purine permease activity	integral to membrane
RPL23A	YBL087C::CHR2_1	0.269	-0.171	0.121	no	translation	structural constituent of ribosome	cytosolic large ribosomal subunit (sensu Eukaryota)
RPL9B	YNL067W::CHR00_16B	0.124	-0.876	-0.205	no	translation	structural constituent of ribosome	cytosolic large ribosomal subunit (sensu Eukaryota)
LHP1	YDL051W::CHR4_1	0.162	0.395	-0.022	no	tRNA processing	RNA binding	nucleus*
RPL26B	YGR034W::CHR7_4	-0.092	0.916	-0.054	no	translation	structural constituent of ribosome*	cytosolic large ribosomal subunit (sensu Eukaryota)
RPL6A	YML073C::CHR00_18	0.831	-1.18	-0.344	no	translation*	structural constituent of ribosome*	cytosolic large ribosomal subunit (sensu Eukaryota)
NUG1	YER006W::CHR5_2	-0.024	1.917	0.156	yes	rRNA processing	GTPase activity	nucleus*
RPG1	YBR079C::CHR2_2	0.205	-0.435	-0.293	yes	translational initiation	translation initiation factor activity	cytoplasm*
RPS22B	YLR367W::CHR12_5	-0.515	-0.22	-0.192	no	translation	structural constituent of ribosome	cytosolic small ribosomal subunit (sensu Eukaryota)
RPL15A	YLR029C::CHR12_1	-0.723	-0.014	-0.214	yes	translation	structural constituent of ribosome*	cytosolic large ribosomal subunit (sensu Eukaryota)
RPS13	YDR064W::CHR4_4	-0.329	-0.178	-0.036	yes	translation	structural constituent of ribosome	cytosolic small ribosomal subunit (sensu Eukaryota)
RCL1	YOL010W::CHR15_5	-0.048	-0.202	0.005	yes	35S primary transcript processing	molecular function unknown*	nucleolus
CSI2	YOL007C::CHR15_5	0.851	0.643	0.351	no	biological process unknown	molecular function unknown	bud neck*
RHO3	YIL118W::CHR9_2	0.182	-0.922	-0.106	yes	actin filament organization*	GTPase activity*	intracellular
RPL24B	YGR148C::CHR7_5	-0.021	0.392	-0.077	no	translation	structural constituent of ribosome*	cytosolic large ribosomal subunit (sensu Eukaryota)
SUR7	YML052W::CHR13_1B	0.09	-0.406	0.118	no	endocytosis*	molecular function unknown	mitochondrion*
RRP9	YPR137W::CHR16_5	0.151	0.256	0	yes	rRNA modification*	snoRNA binding	small nucleolar ribonucleoprotein complex*
OAC1	YKL120W::CHR11_2	0.292	-0.11	-0.192	no	sulfate transport*	oxaloacetate carrier activity*	mitochondrial inner membrane
TRM8	YDL201W::CHR4_3	0.394	0.22	0.292	no	tRNA methylation	protein binding*	nucleus
HIS1	YER055C::CHR5_3	-0.862	-0.029	-0.601	no	histidine biosynthesis	ATP phosphoribosyltransferase activity	intracellular
RPS16A	YMR143W::CHR13_4	-1.061	-1.184	-0.537	no	telomere maintenance*	structural constituent of ribosome	cytosolic small ribosomal subunit (sensu Eukaryota)
YJR124C	YJR124C::CHR00_12	0.191	-0.712	-0.057	no	biological process unknown	molecular function unknown	cellular component unknown
CTP1	YBR291C::CHR00_1	0.555	-0.507	0.604	no	mitochondrial citrate transport	tricarboxylate carrier activity	mitochondrial inner membrane
ICY1	YMR195W::CHR13_4	-0.068	0.918	-0.084	no	biological process unknown	molecular function unknown	vacuolar membrane (sensu Fungi)
NRP1	YDL167C::CHR4_2	0.395	0.446	-0.262	no	biological process unknown	molecular function unknown	cytoplasm
ANB1	YJR047C::CHR00_13	-1.35	-1.836	-1.093	no	translational initiation	translation initiation factor activity	ribosome
VTC1	YER072W::CHR5_3	1.207	1.2	1.033	no	vacuole fusion, non-autophagic	molecular function unknown	intrinsic to vacuolar membrane
URB1	YKL014C::CHR11_1	0.38	0.443	0.062	yes	rRNA processing*	molecular function unknown	nucleolus
RPL20A	YMR242C::CHR13_5	0.639	0.004	0.412	no	translation	structural constituent of ribosome	cytosolic large ribosomal subunit (sensu Eukaryota)
PWP1	YLR196W::CHR12_3	-0.213	-0.435	0.239	yes	rRNA processing	molecular function unknown	cytoplasm*
YMC2	YBR104W::CHR2_3	0.029	-0.202	-0.037	no	transport	transporter activity	mitochondrial inner membrane
LSG1	YGL099W::CHR7_2	-0.623	2.569	0.048	yes	sporulation (sensu Fungi)*	GTPase activity	cytoplasm
RPL31A	YDL075W::CHR4_1	-1.151	-2.313	0.58	no	translation	structural constituent of ribosome	cytosolic large ribosomal subunit (sensu Eukaryota)
YCR051W	YCR051W::CHR00_1	0.023	-0.091	0.053	no	biological process unknown	molecular function unknown	cytoplasm*
YLR179C	YLR179C::CHR12_3	-0.153	-0.001	-0.095	no	biological process unknown	molecular function unknown	cytoplasm*
HIP1	YGR191W::CHR7_5	4.594	-0.469	0.696	yes	manganese ion transport*	L-histidine transporter activity	plasma membrane
PRY2	YKR013W::CHR11_3	0.306	-1.032	0.321	no	biological process unknown	molecular function unknown	vacuole (sensu Fungi)*
ATC1	YDR184C::CHR4_5	-0.147	-0.25	-0.223	no	telomere maintenance*	molecular function unknown	nucleus
YML096W	YML096W::CHR00_9	-0.685	-1.934	-0.294	no	biological process unknown	molecular function unknown	cytoplasm
LAG1	YHL003C::CHR8_1	-0.127	1.187	0.222	no	replicative cell aging*	sphingosine N-acyltransferase activity	endoplasmic reticulum
CWP2	YKL096W-A::CHR00_14	1.498	5.016	0.026	no	cell wall organization and biogenesis*	structural constituent of cell wall	cell wall (sensu Fungi)
NOC3	YLR002C::CHR12_1	-0.126	-0.154	-0.111	yes	rRNA processing*	protein binding*	nucleus*
CIS3	YJL158C::CHR10_1	-0.065	-1.992	-0.508	no	cell wall organization and biogenesis	structural constituent of cell wall	endoplasmic reticulum*
SUI2	YJR007W::CHR00_13	2.827	-2.295	-0.875	yes	translational initiation	translation initiation factor activity	cytoplasm*
TIP1	YBR067C::CHR2_2	-0.214	0.156	-0.16	no	cell wall organization and biogenesis	structural constituent of cell wall*	cell wall (sensu Fungi)
VTC3	YPL019C::CHR16_3	0.129	0.451	0.249	no	vacuole fusion, non-autophagic	molecular function unknown	vacuolar membrane
GCN3	YKR026C::CHR11_3	0.428	0.917	0.011	no	translational initiation	translation initiation factor activity*	multi-eIF complex*
VRG4	YGL225W::CHR7_3	-0.572	-0.592	-0.026	yes	protein amino acid N-linked glycosylation*	nucleotide-sugar transporter activity	mitochondrion*
RPL15B	YMR121C::CHR00_9	0.127	-0.324	-0.021	no	translation	structural constituent of ribosome*	cytosolic large ribosomal subunit (sensu Eukaryota)
SUP45	YBR143C::CHR2_3	0.732	0.779	0.496	yes	cytokinesis*	translation release factor activity, codon specific	cytosol*
RPL13B	YMR142C::CHR00_8	0.877	-1.346	0.529	no	telomere maintenance*	structural constituent of ribosome	cytosolic large ribosomal subunit (sensu Eukaryota)
ALA1	YOR335C::CHR15_4	0.097	1.539	-0.057	yes	alanyl-tRNA aminoacylation	alanine-tRNA ligase activity	cytoplasm*
RPS3	YNL178W::CHR14_2	-0.673	-0.355	-0.21	yes	translation*	structural constituent of ribosome	cytosolic small ribosomal subunit (sensu Eukaryota)
VPS75	YNL246W::CHR14_1	0.702	0.249	0.223	no	telomere maintenance*	molecular function unknown	nucleus
RPO26	YPR187W::CHR16_5	-0.975	2.362	0.327	yes	transcription from RNA polymerase II promoter*	DNA-directed RNA polymerase activity	DNA-directed RNA polymerase III complex*
FRS1	YLR060W::CHR12_2	0.461	-0.33	-0.579	yes	phenylalanyl-tRNA aminoacylation	phenylalanine-tRNA ligase activity	cytoplasm*
RPL21B	YPL079W::CHR16_3	-0.22	1.287	-0.222	no	translation	structural constituent of ribosome	cytosolic large ribosomal subunit (sensu Eukaryota)
RPS21A	YKR057W::CHR11_3	-0.723	-0.606	-0.361	no	telomere maintenance*	structural constituent of ribosome	cytosolic small ribosomal subunit (sensu Eukaryota)
DIM1	YPL266W::CHR16_1	0.099	0.214	-0.115	yes	rRNA modification*	rRNA (adenine-N6,N6-)-dimethyltransferase activity	nucleolus
ASN1	YPR145W::CHR16_5	0.537	1.423	-0.059	no	asparagine biosynthesis	asparagine synthase (glutamine-hydrolyzing) activity	cytoplasm
PRS1	YKL181W::CHR11_2	-0.112	-1.114	3.2	no	histidine biosynthesis*	ribose phosphate diphosphokinase activity	cytoplasm
OPT1	YJL212C::CHR10_1	0.493	-0.668	0.428	no	sulfur metabolism	oligopeptide transporter activity	endoplasmic reticulum*
RPS27B	YHR021C::CHR8_1	-0.847	-0.696	0.588	no	telomere maintenance*	structural constituent of ribosome	cytosolic small ribosomal subunit (sensu Eukaryota)
EGD1	YPL037C::CHR16_3	0.014	-1.461	-0.343	no	cotranslational protein folding	unfolded protein binding	cytosolic ribosome (sensu Eukaryota)*
GRS1	YBR121C::CHR00_16A	0.235	-0.252	-0.059	yes	glycyl-tRNA aminoacylation*	glycine-tRNA ligase activity	cytoplasm*
NOB1	YOR056C::CHR15_1	-0.026	-0.48	-0.033	yes	processing of 20S pre-rRNA*	protein binding*	nucleus*
RRP7	YCL031C::CHR3_1	1.054	-0.365	-0.277	yes	35S primary transcript processing*	molecular function unknown	nucleus*
ERV14	YGL054C::CHR7_1	-0.891	-0.628	0.216	no	ER to Golgi vesicle-mediated transport*	molecular function unknown	endoplasmic reticulum membrane*
TPA1	YER049W::CHR5_3	0.105	-0.125	-0.016	no	biological process unknown	molecular function unknown	nucleus
ENP1	YBR247C::CHR2_4	0.258	0.153	0.129	yes	35S primary transcript processing*	snoRNA binding	nucleus*
RRP3	YHR065C::CHR8_2	0.472	0.233	-0.189	yes	35S primary transcript processing	ATP-dependent RNA helicase activity	nucleolus
PHO90	YJL198W::CHR10_1	-0.011	4.692	-0.219	no	phosphate transport	phosphate transporter activity	membrane
VAS1	YGR094W::CHR7_4	-0.363	-1.043	-0.416	yes	valyl-tRNA aminoacylation	valine-tRNA ligase activity	cytoplasm*
YRO2	YBR054W::CHR2_2	0.22	0.291	0.059	no	biological process unknown	molecular function unknown	mitochondrion*
GRX4	YER174C::CHR00_5	0.189	-0.862	0.65	no	response to oxidative stress	thiol-disulfide exchange intermediate activity	intracellular
ZRT2	YLR130C::CHR12_3	0.288	5.055	0.277	no	low-affinity zinc ion transport	low-affinity zinc ion transporter activity	plasma membrane
JJJ3	YJR097W::CHR00_12	0.074	-0.088	-0.164	no	peptidyl-diphthamide biosynthesis from peptidyl-histidine	molecular function unknown	cytoplasm*
GLY1	YEL046C::CHR5_2	0.124	-1.164	1.046	no	threonine catabolism*	threonine aldolase activity	cytosol
TIF6	YPR016C::CHR16_4	-0.145	-1.266	-0.067	yes	ribosomal large subunit biogenesis*	molecular function unknown	cytoplasm*
RPL1A	YPL220W::CHR16_1	0.155	-0.525	0.252	no	translation	structural constituent of ribosome	cytosolic large ribosomal subunit (sensu Eukaryota)
RAX2	YLR084C::CHR12_2	0.327	1.901	-0.072	no	bud site selection	molecular function unknown	mitochondrion*
URA5	YML106W::CHR00_9	0.287	-1.143	0.033	no	'de novo' pyrimidine base biosynthesis	orotate phosphoribosyltransferase activity	cytoplasm*
ILV1	YER086W::CHR5_3	-1.032	0.913	-0.164	no	branched chain family amino acid biosynthesis	threonine ammonia-lyase activity	mitochondrion
RPL17A	YKL180W::CHR11_2	-0.52	-0.289	-0.598	yes	translation	structural constituent of ribosome	cytoplasm*
DIP2	YLR129W::CHR12_3	0.174	0.285	-0.232	yes	processing of 20S pre-rRNA	snoRNA binding	small nucleolar ribonucleoprotein complex
MCD1	YDL003W::CHR4_1	0.315	-0.484	0.518	yes	mitotic sister chromatid cohesion*	molecular function unknown	nucleus*
RPF1	YHR088W::CHR8_2	0.339	0.661	0.2	yes	ribosomal large subunit assembly and maintenance*	rRNA primary transcript binding	nucleolus
TIF35	YDR429C::CHR4_7	-0.387	-0.535	0.139	yes	translational initiation	translation initiation factor activity	eukaryotic translation initiation factor 3 complex
NOP10	YHR072W-A::CHR00_20	-0.132	0.506	0	undetermined	rRNA modification*	RNA binding	small nucleolar ribonucleoprotein complex
HXT1	YHR094C::CHR8_2	-0.592	-1.219	-0.285	no	hexose transport	glucose transporter activity*	plasma membrane
RPL20B	YOR312C::CHR15_4	0.769	1.187	-0.522	no	translation	structural constituent of ribosome	cytosolic large ribosomal subunit (sensu Eukaryota)
UTP11	YKL099C::CHR11_2	-0.688	4.961	-0.483	yes	processing of 20S pre-rRNA	snoRNA binding	small nucleolar ribonucleoprotein complex
MEU1	YLR017W::CHR12_1	-0.557	-1.533	0.145	no	glutamate biosynthesis*	S-methyl-5-thioadenosine phosphorylase activity	cytoplasm
YBL081W	YBL081W::CHR2_1	0.516	0.001	-0.059	no	biological process unknown	molecular function unknown	cellular component unknown
NOP6	YDL213C::CHR4_3	0.292	-0.185	0.695	no	rRNA processing	molecular function unknown	nucleolus
KAP123	YER110C::CHR00_5	-0.178	0.008	-0.149	no	protein import into nucleus	protein carrier activity	cytoplasm*
YDR161W	YDR161W::CHR4_5	-0.736	-1.003	0.273	no	biological process unknown	molecular function unknown	cytoplasm*
MTR3	YGR158C::CHR7_5	0.389	-0.211	0.006	yes	35S primary transcript processing*	3'-5'-exoribonuclease activity	nuclear exosome (RNase complex)*
TIF1	YKR059W::CHR11_3	-0.513	0.571	-0.491	no	telomere maintenance*	translation initiation factor activity	ribosome*
RPC17	YJL011C::CHR00_13	-0.254	0.898	0.327	yes	transcription initiation from RNA polymerase III promoter	DNA-directed RNA polymerase activity	DNA-directed RNA polymerase III complex
DYS1	YHR068W::CHR8_2	0.516	0.086	0.063	yes	hypusine biosynthesis from peptidyl-lysine	transferase activity, transferring alkyl or aryl (other than methyl) groups	cytoplasm
RRP14	YKL082C::CHR00_12	-0.006	0.121	0.114	yes	establishment of cell polarity (sensu Fungi)*	molecular function unknown	nucleolus
HOM3	YER052C::CHR5_3	0.049	0.601	-0.2	no	methionine metabolism*	aspartate kinase activity	cytoplasm
MNN10	YDR245W::CHR4_6	1.892	-1.439	2.289	no	actin filament organization*	alpha-1,6-mannosyltransferase activity	alpha-1,6-mannosyltransferase complex
UTP23	YOR004W::CHR15_1	0.14	-0.189	-0.131	yes	35S primary transcript processing*	molecular function unknown	mitochondrion*
RPI1	YIL119C::CHR9_2	-0.37	-0.89	-0.637	no	thiamin biosynthesis*	small GTPase regulator activity	nucleus
FCF2	YLR051C::CHR12_2	-0.052	-0.293	-0.035	yes	35S primary transcript processing	molecular function unknown	nucleus*
YOX1	YML027W::CHR00_11	0.019	-0.054	0.079	no	negative regulation of transcription from RNA polymerase II promoter*	DNA binding*	nucleus
GCD11	YER025W::CHR5_3	-1.123	-2.01	-1.342	yes	translational initiation	translation initiation factor activity	ribosome*
POL1	YNL102W::CHR14_3	-0.175	-0.282	-0.289	yes	DNA replication initiation*	alpha DNA polymerase activity	replication fork*
AAP1	YHR047C::CHR8_2	-0.158	-0.469	-0.401	no	proteolysis*	aminopeptidase activity	cytoplasm*
PRS3	YHL011C::CHR00_10	-0.809	-1.267	0.552	no	telomere maintenance*	ribose phosphate diphosphokinase activity	cytoplasm
ATO3	YDR384C::CHR4_7	-0.253	-1.74	0.396	no	ammonium transport*	ammonium transporter activity	mitochondrion*
NUC1	YJL208C::CHR10_1	0.026	-0.832	-0.1	no	DNA recombination*	ribonuclease activity*	mitochondrial inner membrane
TYS1	YGR185C::CHR7_5	0.099	0.364	0.045	yes	tyrosyl-tRNA aminoacylation	tyrosine-tRNA ligase activity	cytoplasm*
YKL033W-A	YKL033W-A::CHR00_3	0.685	0.727	1.175	no	biological process unknown	molecular function unknown	cellular component unknown
SSO2	YMR183C::CHR13_4	-0.345	-0.07	-0.167	no	vesicle fusion*	t-SNARE activity	cytoplasm*
UTP15	YMR093W::CHR00_6	-0.19	-0.145	-0.135	yes	processing of 20S pre-rRNA	snoRNA binding	small nucleolar ribonucleoprotein complex
RPL2B	YIL018W::CHR9_1	0.714	1.372	-0.005	no	translation	structural constituent of ribosome	cytosolic large ribosomal subunit (sensu Eukaryota)
URB2	YJR041C::CHR00_13	0.146	-0.054	0.019	yes	ribosome biogenesis*	molecular function unknown	nucleolus
RPP1B	YDL130W::CHR4_2	1.645	-0.057	0.711	no	translational elongation*	structural constituent of ribosome	cytosolic large ribosomal subunit (sensu Eukaryota)
RPS14A	YCR031C::CHR00_1	-0.024	0.326	-0.039	no	telomere maintenance*	structural constituent of ribosome*	cytosolic small ribosomal subunit (sensu Eukaryota)*
PRT1	YOR361C::CHR15_4	-0.285	-0.3	-0.192	yes	translational initiation	translation initiation factor activity	cytoplasm*
YGR079W	YGR079W::CHR7_4	-0.166	-0.1	-0.236	no	biological process unknown	molecular function unknown	cellular component unknown
SAP185	YJL098W::CHR10_2	-0.226	-0.008	0.167	no	G1/S transition of mitotic cell cycle	protein serine/threonine phosphatase activity	cytoplasm*
EMP70	YLR083C::CHR12_2	0.575	-0.058	0.297	no	transport	transporter activity	membrane fraction*
NAN1	YPL126W::CHR16_2	-0.15	0.821	0.186	yes	processing of 20S pre-rRNA	snoRNA binding	small nucleolar ribonucleoprotein complex*
YAR1	YPL239W::CHR16_1	-0.537	-0.214	-0.207	no	response to osmotic stress*	molecular function unknown	cytoplasm
SST2	YLR452C::CHR00_4	-0.916	-0.852	-0.682	no	signal transduction*	GTPase activator activity	plasma membrane
ASP1	YDR321W::CHR4_6	0.059	-0.064	-0.258	no	asparagine catabolism	asparaginase activity	cytosol*
YLL053C	YLL053C::CHR12_1	0.224	0.811	-0.044	no	biological process unknown	molecular function unknown	cellular component unknown
BUD4	YJR092W::CHR10_4	0.184	0.687	0.056	no	bud site selection*	GTP binding	contractile ring (sensu Saccharomyces)
RHO2	YNL090W::CHR00_16B	-0.032	0.875	0.312	no	cell wall organization and biogenesis*	GTPase activity*	intracellular
YMR310C	YMR310C::CHR13_5	-0.226	-0.748	-0.094	no	biological process unknown	molecular function unknown	nucleus
FET3	YMR058W::CHR00_5	0.556	0.498	0.278	no	high affinity iron ion transport*	ferroxidase activity	plasma membrane
TOS1	YBR162C::CHR2_3	0.199	-0.538	0.04	no	biological process unknown	molecular function unknown	cell wall (sensu Fungi)*
YCR016W	YCR016W::CHR3_1	-0.308	2.446	-0.168	no	biological process unknown	molecular function unknown	nucleus*
RPL11B	YGR085C::CHR7_4	0.128	-0.844	-0.279	no	translation*	structural constituent of ribosome	cytosolic large ribosomal subunit (sensu Eukaryota)
BUD21	YOR078W::CHR15_1	-0.726	-0.238	-0.436	no	telomere maintenance*	snoRNA binding	small nucleolar ribonucleoprotein complex
PCL1	YNL289W::CHR14_1	0.655	0.04	0.281	no	cell cycle	cyclin-dependent protein kinase regulator activity	cyclin-dependent protein kinase holoenzyme complex
TRM10	YOL093W::CHR00_6	-0.018	0.024	0.003	no	tRNA methylation	tRNA (guanine) methyltransferase activity	cytoplasm*
GIC2	YDR309C::CHR4_6	0.758	1.036	0.086	no	establishment of cell polarity (sensu Fungi)*	small GTPase regulator activity	bud tip*
YDR341C	YDR341C::CHR4_7	0.09	-0.455	-0.099	yes	protein biosynthesis	arginine-tRNA ligase activity	cytoplasm*
DRE2	YKR071C::CHR00_3	-0.14	-1.231	0.005	yes	biological process unknown	molecular function unknown	cytoplasm
YCR043C	YCR043C::CHR00_1	0.451	0.075	0.084	no	biological process unknown	molecular function unknown	Golgi apparatus
NCL1	YBL024W::CHR2_1	0.712	-0.064	0.054	no	tRNA methylation	tRNA (cytosine-5-)-methyltransferase activity	nucleus
RPS5	YJR123W::CHR00_12	-0.623	-0.746	0.195	yes	translation	structural constituent of ribosome	cytosolic small ribosomal subunit (sensu Eukaryota)
SFT2	YBL102W::CHR2_2	-0.508	1.031	0.139	no	Golgi to endosome transport	molecular function unknown	Golgi membrane
ADK1	YDR226W::CHR4_5	-0.771	-2.979	2.045	no	nucleotide metabolism*	adenylate kinase activity	cytoplasm*
YLR413W	YLR413W::CHR12_5	-0.083	1.053	0.228	no	biological process unknown	molecular function unknown	cellular component unknown
RPL43B	YJR094W-A::CHR00_12	0.123	0.054	-0.141	no	translation	structural constituent of ribosome	cytosolic large ribosomal subunit (sensu Eukaryota)
YHR127W	YHR127W::CHR00_10	0.344	3.572	0.25	no	biological process unknown	molecular function unknown	nucleus
BUD9	YGR041W::CHR7_4	0.055	0.146	-0.062	no	bud site selection	molecular function unknown	bud neck
BUD28	YLR062C::CHR12_2	-0.713	-0.9	0.02	no
SSZ1	YHR064C::CHR00_8	-0.314	-1.86	-0.231	no	protein biosynthesis*	unfolded protein binding	cytoplasm
BIO2	YGR286C::CHR00_3	-0.739	-0.384	-0.961	no	biotin biosynthesis	biotin synthase activity	mitochondrion
PKR1	YMR123W::CHR00_9	2.851	-1.334	0.46	no	biological process unknown	molecular function unknown	endoplasmic reticulum
HXT4	YHR092C::CHR8_2	0.207	1.698	0.03	no	hexose transport	glucose transporter activity*	plasma membrane
RPL13A	YDL082W::CHR4_1	0.004	-0.147	-0.32	no	translation	structural constituent of ribosome	cytosolic large ribosomal subunit (sensu Eukaryota)
GSP1	YLR293C::CHR12_4	0.701	-0.502	-0.528	no	rRNA processing*	GTPase activity	cytoplasm*
RPL4A	YBR031W::CHR2_2	0.285	0.788	-0.153	no	translation	structural constituent of ribosome	cytosolic large ribosomal subunit (sensu Eukaryota)
LYS2	YBR115C::CHR2_3	-0.274	-1.229	-0.033	no	lysine biosynthesis via aminoadipic acid	L-aminoadipate-semialdehyde dehydrogenase activity	cytoplasm
DIP5	YPL265W::CHR16_1	1.334	0.66	-0.479	no	amino acid transport	amino acid transporter activity*	plasma membrane
DBP7	YKR024C::CHR11_3	-0.323	-0.582	1.363	no	35S primary transcript processing*	ATP-dependent RNA helicase activity	nucleolus
RPS1A	YLR441C::CHR00_4	-0.711	-0.501	0.109	no	translation	structural constituent of ribosome	cytosolic small ribosomal subunit (sensu Eukaryota)
CAR2	YLR438W::CHR00_4	-0.14	2.433	0.213	no	arginine catabolism	ornithine-oxo-acid transaminase activity	cytoplasm*
RPS8A	YBL072C::CHR2_1	-0.118	-0.025	-0.037	no	translation	structural constituent of ribosome	cytosolic small ribosomal subunit (sensu Eukaryota)
AGA1	YNR044W::CHR14_4	-0.068	1.106	0.064	no	agglutination during conjugation with cellular fusion	cell adhesion molecule binding	cell wall (sensu Fungi)
CDC60	YPL160W::CHR16_2	-0.573	-0.507	-0.172	yes	leucyl-tRNA aminoacylation	leucine-tRNA ligase activity	cytoplasm
ALG5	YPL227C::CHR16_1	1.068	0.379	-0.297	no	protein amino acid N-linked glycosylation	dolichyl-phosphate beta-glucosyltransferase activity	endoplasmic reticulum membrane
RAD27	YKL113C::CHR11_2	2.424	-0.152	0.229	no	telomere maintenance*	5'-flap endonuclease activity	nucleus
GNT1	YOR320C::CHR15_4	0.719	0.363	0.195	no	protein amino acid N-linked glycosylation	acetylglucosaminyltransferase activity	Golgi medial cisterna
PAM18	YLR008C::CHR12_1	0.217	1.339	0.155	yes	protein import into mitochondrial matrix	unfolded protein binding*	presequence translocase-associated import motor*
ADO1	YJR105W::CHR10_4	-0.331	-0.318	-0.352	no	telomere maintenance*	adenosine kinase activity	cytoplasm*
NOP53	YPL146C::CHR00_11	0.041	0.148	-0.113	yes	processing of 27S pre-rRNA*	rRNA binding	nucleus*
SUP35	YDR172W::CHR4_5	1.137	0.464	0.383	yes	mRNA catabolism, deadenylylation-dependent decay*	translation release factor activity	cytosol*
EFB1	YAL003W::CHR1_1	-0.639	-0.182	-0.033	yes	translational elongation	translation elongation factor activity	ribosome*
YIL096C	YIL096C::CHR9_1	0.071	0.518	-0.203	no	biological process unknown	molecular function unknown	nucleus*
TIF5	YPR041W::CHR16_4	0.271	-0.036	0.356	yes	regulation of translational initiation*	translation initiation factor activity*	cytosolic small ribosomal subunit (sensu Eukaryota)*
RPL21A	YBR191W::CHR00_11	-0.867	-1.912	-0.641	no	translation*	structural constituent of ribosome	cytosolic large ribosomal subunit (sensu Eukaryota)
FRE1	YLR214W::CHR12_3	-1.141	1.417	-0.579	no	iron ion transport*	ferric-chelate reductase activity	plasma membrane
RIO1	YOR119C::CHR15_2	-0.2	-0.168	0.047	yes	processing of 20S pre-rRNA*	protein kinase activity	cytoplasm*
RPL12B	YDR418W::CHR4_7	0.231	-0.504	0.11	no	telomere maintenance*	structural constituent of ribosome	cytosolic large ribosomal subunit (sensu Eukaryota)
RPL12A	YEL054C::CHR5_2	0.438	0.435	0.242	no	translation*	structural constituent of ribosome	cytosolic large ribosomal subunit (sensu Eukaryota)
GCV2	YMR189W::CHR13_4	-0.05	0.655	-0.219	no	one-carbon compound metabolism*	glycine dehydrogenase (decarboxylating) activity	mitochondrion*
MFA1	YDR461W::CHR00_17A	0.377	1.686	0.033	no	pheromone-dependent signal transduction during conjugation with cellular fusion	mating pheromone activity	soluble fraction*
BMS1	YPL217C::CHR00_18	0.935	2.257	-0.169	yes	35S primary transcript processing*	GTP binding	cytoplasm*
TNA1	YGR260W::CHR00_3	-0.3	-1.394	0.07	no	nicotinamide mononucleotide transport	nicotinamide mononucleotide permease activity	mitochondrion*
NUP1	YOR098C::CHR15_2	0.082	-0.163	-0.021	yes	mRNA export from nucleus*	protein binding*	nuclear pore
RPS14B	YJL191W::CHR00_14	-0.247	1.016	-0.087	no	translation*	structural constituent of ribosome*	cytosolic small ribosomal subunit (sensu Eukaryota)*
ERS1	YCR075C::CHR00_16A	0.018	-0.36	0.093	no	L-cystine transport	L-cystine transporter activity	integral to membrane*
YLR036C	YLR036C::CHR00_8	0.024	6.28	-0.034	no	biological process unknown	molecular function unknown	cellular component unknown
ERP4	YOR016C::CHR15_1	-0.731	-0.923	-0.44	no	secretory pathway	molecular function unknown	integral to membrane
EST3	YIL009C-A::CHR00_3	0.536	2.179	-0.002	no	telomere maintenance*	telomerase activity	nucleus*
CAF20	YOR276W::CHR00_17B	-0.127	1.854	0.282	no	negative regulation of translation	translation regulator activity	mRNA cap complex
HSC82	YMR186W::CHR13_4	0.564	0.786	0.474	no	telomere maintenance*	unfolded protein binding*	cytoplasm*
SUA5	YGL169W::CHR7_2	-0.23	-0.408	-0.251	yes	aerobic respiration	molecular function unknown	cytoplasm
ADH6	YMR318C::CHR00_8	-0.069	-1.128	-0.437	no	aldehyde metabolism*	alcohol dehydrogenase (NADP+) activity	soluble fraction
UTP20	YBL004W::CHR2_1	0.38	1.547	0.367	yes	35S primary transcript processing	snoRNA binding	cytoplasm*
RER1	YCL001W::CHR3_1	1.602	0.917	0.18	no	ER to Golgi vesicle-mediated transport*	molecular function unknown	ER to Golgi transport vesicle*
PIS1	YPR113W::CHR16_5	-0.189	0.514	0.062	yes	cell cycle*	CDP-diacylglycerol-inositol 3-phosphatidyltransferase activity	endoplasmic reticulum*
MNN5	YJL186W::CHR10_1	0.317	1.326	0.467	no	protein amino acid glycosylation	alpha-1,2-mannosyltransferase activity	Golgi apparatus
FAL1	YDR021W::CHR4_3	0.602	-0.22	-0.142	yes	35S primary transcript processing	ATP-dependent RNA helicase activity	nucleolus
GLN1	YPR035W::CHR16_4	-0.414	1.107	0.026	yes	nitrogen compound metabolism*	glutamate-ammonia ligase activity	cytoplasm
DSE4	YNR067C::CHR00_4	0.006	0.583	-0.227	no	cytokinesis, completion of separation	glucan 1,3-beta-glucosidase activity	cell wall (sensu Fungi)*
GCD10	YNL062C::CHR14_3	0.068	0.525	0.207	yes	translational initiation*	tRNA binding*	nucleus
DBP6	YNR038W::CHR14_4	0.223	0.469	0.075	yes	35S primary transcript processing*	ATP-dependent RNA helicase activity	nucleolus*
NSA1	YGL111W::CHR7_2	0.192	-0.176	-0.307	yes	ribosomal large subunit biogenesis	molecular function unknown	nucleus*
TAN1	YGL232W::CHR7_3	0.097	0.943	-0.067	no	tRNA modification	RNA binding	cytoplasm*
HTZ1	YOL012C::CHR15_5	4.217	-0.727	-0.095	no	regulation of transcription from RNA polymerase II promoter*	chromatin binding	nuclear chromatin*
RPS1B	YML063W::CHR13_1B	0.169	-0.955	-0.171	no	translation	structural constituent of ribosome	cytosolic small ribosomal subunit (sensu Eukaryota)
IKI3	YLR384C::CHR12_5	0.577	-0.083	0.296	no	regulation of transcription from RNA polymerase II promoter	RNA polymerase II transcription elongation factor activity*	transcription elongation factor complex*
HTB1	YDR224C::CHR00_21	0.336	1.513	-0.002	yes	chromatin assembly or disassembly*	DNA binding	nuclear nucleosome
HTB1	YDR224C::CHR4_5	0.23	-0.159	0.171	yes	chromatin assembly or disassembly*	DNA binding	nuclear nucleosome
CYC1	YJR048W::CHR00_13	-0.043	0.256	-0.21	no	electron transport	electron carrier activity	mitochondrial intermembrane space
MNN1	YER001W::CHR5_2	0.267	0.763	-0.095	no	protein amino acid O-linked glycosylation*	alpha-1,3-mannosyltransferase activity	Golgi apparatus
YJL193W	YJL193W::CHR10_1	0.402	3.071	-0.065	no	biological process unknown	molecular function unknown	cellular component unknown
HSP30	YCR021C::CHR3_1	-0.227	0.545	0.095	no	response to stress	molecular function unknown	plasma membrane
SAS2	YMR127C::CHR00_9	0.304	0.131	-0.185	no	chromatin silencing at telomere	acetyltransferase activity*	nuclear chromatin*
WRS1	YOL097C::CHR00_6	0.007	0.925	0.33	yes	tryptophanyl-tRNA aminoacylation	tryptophan-tRNA ligase activity	cytoplasm
SVS1	YPL163C::CHR16_2	0.246	0.435	-0.052	no	response to chemical stimulus	molecular function unknown	cell wall (sensu Fungi)*
GIR2	YDR152W::CHR4_5	0.453	0.275	0.518	no	biological process unknown	molecular function unknown	cytoplasm
NIS1	YNL078W::CHR00_16B	0.695	0.852	-0.004	no	regulation of mitosis	molecular function unknown	nucleus*
PDR12	YPL058C::CHR16_3	-0.268	-1.094	0.045	no	transport*	xenobiotic-transporting ATPase activity*	plasma membrane
PCL2	YDL127W::CHR4_2	0.274	-0.246	0.095	no	cell cycle	cyclin-dependent protein kinase regulator activity	cyclin-dependent protein kinase holoenzyme complex
GCD14	YJL125C::CHR00_15	0.2	0.234	-0.186	yes	tRNA methylation	tRNA (adenine-N1-)-methyltransferase activity	nucleus
HOM2	YDR158W::CHR4_5	0.148	-1.157	0.208	no	methionine metabolism*	aspartate-semialdehyde dehydrogenase activity	cytoplasm*
BUD27	YFL023W::CHR6_1	0.446	-0.389	0.353	no	bud site selection	molecular function unknown	cytoplasm
UTP5	YDR398W::CHR4_7	-0.547	0.292	-0.01	yes	processing of 20S pre-rRNA	snoRNA binding	small nucleolar ribonucleoprotein complex
TYW1	YPL207W::CHR16_1	-0.037	0.557	0.033	no	biological process unknown	molecular function unknown	endoplasmic reticulum
EFT2	YDR385W::CHR4_7	0.028	0.951	-0.089	no	translational elongation	translation elongation factor activity	ribosome
YLR287C	YLR287C::CHR12_4	-0.254	0.701	0.086	no	biological process unknown	molecular function unknown	cytoplasm
ELP3	YPL086C::CHR16_3	-0.048	-0.998	-0.006	no	regulation of transcription from RNA polymerase II promoter	RNA polymerase II transcription elongation factor activity*	transcription elongation factor complex*
RPL23B	YER117W::CHR00_5	-0.114	-0.003	-0.323	no	translation	structural constituent of ribosome	cytosolic large ribosomal subunit (sensu Eukaryota)
YLR112W	YLR112W::CHR12_2	-0.009	0.878	-0.193	no
MNN11	YJL183W::CHR10_1	5.418	-0.12	3.174	no	protein amino acid glycosylation	alpha-1,6-mannosyltransferase activity	alpha-1,6-mannosyltransferase complex
DPH2	YKL191W::CHR11_3	-0.132	-0.927	-0.364	no	peptidyl-diphthamide biosynthesis from peptidyl-histidine	molecular function unknown	cytoplasm
FUS1	YCL027W::CHR3_1	-0.412	0.076	-0.319	no	conjugation with cellular fusion*	molecular function unknown	plasma membrane*
SUI3	YPL237W::CHR16_1	-0.135	0.346	0.008	yes	translational initiation	translation initiation factor activity	ribosome*
ASF1	YJL115W::CHR10_2	2.819	0.03	0.051	no	DNA damage response, signal transduction resulting in induction of apoptosis	transcription regulator activity*	chromatin assembly complex
SES1	YDR023W::CHR4_3	0.128	1.592	0.099	yes	seryl-tRNA aminoacylation	serine-tRNA ligase activity	cytoplasm
PMP2	YEL017C-A::CHR5_2	-0.065	1.294	0.126	no	cation transport	molecular function unknown	membrane
SSH1	YBR283C::CHR00_1	0.849	0.094	0.028	no	telomere maintenance*	protein transporter activity	endoplasmic reticulum membrane*
RTT107	YHR154W::CHR8_3	0.378	-1.041	-0.205	no	double-strand break repair*	molecular function unknown	nucleus
EXG1	YLR300W::CHR12_4	0.711	0.824	0.19	no	cell wall organization and biogenesis*	glucan 1,3-beta-glucosidase activity	cell wall (sensu Fungi)
IPI1	YHR085W::CHR8_2	-0.191	-0.105	-0.046	yes	35S primary transcript processing*	molecular function unknown	nucleus*
NPL3	YDR432W::CHR4_7	0.255	-1.149	0.333	no	pseudohyphal growth*	mRNA binding*	cytoplasm*
ILV2	YMR108W::CHR00_9	0.201	0.169	0.014	no	branched chain family amino acid biosynthesis	acetolactate synthase activity*	mitochondrion*
NMD4	YLR363C::CHR12_5	0.513	-0.321	-0.629	no	mRNA catabolism, nonsense-mediated decay	molecular function unknown	cytoplasm
YCL002C	YCL002C::CHR3_1	0.12	-0.569	0.002	no	biological process unknown	molecular function unknown	cellular component unknown
RPS2	YGL123W::CHR7_2	-0.642	-0.251	-0.3	yes	translation*	structural constituent of ribosome	cytosolic small ribosomal subunit (sensu Eukaryota)*
ERV46	YAL042W::CHR1_1	-0.088	-0.444	-0.042	no	ER to Golgi vesicle-mediated transport	molecular function unknown	integral to endoplasmic reticulum membrane*
RPL43A	YPR043W::CHR00_15	0.336	-0.256	0.026	no	translation	structural constituent of ribosome	cytosolic large ribosomal subunit (sensu Eukaryota)
SMD1	YGR074W::CHR7_4	0.15	0.761	0.074	yes	nuclear mRNA splicing, via spliceosome	RNA splicing factor activity, transesterification mechanism*	U4/U6 x U5 tri-snRNP complex*
NUP82	YJL061W::CHR10_2	-0.471	-0.037	0.195	yes	mRNA export from nucleus*	structural molecule activity	nuclear pore
NOP16	YER002W::CHR5_2	0.414	-0.016	0.061	no	ribosomal large subunit biogenesis	molecular function unknown	nucleus*
NNF1	YJR112W::CHR00_12	0.15	0.13	0.213	yes	chromosome segregation	molecular function unknown	kinetochore*
ERP3	YDL018C::CHR4_1	-0.053	5.269	-0.025	no	secretory pathway	molecular function unknown	integral to membrane
PRS4	YBL068W::CHR2_1	0.419	0.681	0.165	no	histidine biosynthesis*	ribose phosphate diphosphokinase activity	cytoplasm
NOP4	YPL043W::CHR16_3	-0.053	-0.393	-0.053	yes	rRNA processing	RNA binding	nucleolus
TGS1	YPL157W::CHR16_2	-1.259	-2.682	-0.849	no	ribosome biogenesis*	RNA methyltransferase activity	nucleolus
PGA3	YML125C::CHR00_9	1.37	0.748	0.223	yes	biological process unknown	molecular function unknown	endoplasmic reticulum
HTS1	YPR033C::CHR16_4	1.26	0.907	0.24	yes	histidyl-tRNA aminoacylation	histidine-tRNA ligase activity	cytoplasm*
RRP17	YDR412W::CHR4_7	0.032	0.034	-0.006	yes	rRNA processing	molecular function unknown	cytoplasm
HEM3	YDL205C::CHR4_3	0.422	1.047	-0.042	yes	heme biosynthesis	hydroxymethylbilane synthase activity	cytoplasm*
YGL101W	YGL101W::CHR7_2	-0.332	-0.566	0.069	no	biological process unknown	molecular function unknown	cytoplasm*
LRP1	YHR081W::CHR8_2	-0.633	-1.71	-0.157	no	telomere maintenance*	molecular function unknown	nuclear exosome (RNase complex)
ACM1	YPL267W::CHR16_1	-0.435	3.547	0.17	no	biological process unknown	molecular function unknown	cellular component unknown
EFT1	YOR133W::CHR15_2	0.143	0.676	-0.02	no	translational elongation	translation elongation factor activity	ribosome
NTF2	YER009W::CHR5_2	-0.144	-0.293	-0.03	yes	protein import into nucleus*	Ran GTPase binding	nuclear envelope
RPC10	YHR143W-A::CHR8_3	-0.067	0.117	-0.36	yes	transcription from RNA polymerase II promoter*	DNA-directed RNA polymerase activity	DNA-directed RNA polymerase III complex*
RPS30B	YOR182C::CHR15_2	0.115	-0.013	-0.222	no	telomere maintenance*	structural constituent of ribosome	cytosolic small ribosomal subunit (sensu Eukaryota)
FRS2	YFL022C::CHR6_1	-0.175	-0.625	-0.08	yes	phenylalanyl-tRNA aminoacylation	phenylalanine-tRNA ligase activity	cytoplasm*
KTR3	YBR205W::CHR2_4	-0.125	0.688	-0.079	no	cell wall organization and biogenesis*	mannosyltransferase activity	membrane fraction
URA2	YJL130C::CHR10_1	0.185	0	0.04	no	'de novo' pyrimidine base biosynthesis*	carbamoyl-phosphate synthase (glutamine-hydrolyzing) activity*	cytoplasm*
SCW4	YGR279C::CHR00_3	0.203	0.959	0.021	no	conjugation with cellular fusion	glucosidase activity	cell wall (sensu Fungi)
YIH1	YCR059C::CHR00_1	-0.03	0.416	-0.178	no	regulation of amino acid metabolism	molecular function unknown	cytoplasm*
PSE1	YMR308C::CHR13_5	-0.6	-0.03	-0.036	yes	mRNA export from nucleus*	protein carrier activity	cytoplasm*
BUD20	YLR074C::CHR12_2	-0.36	-2.498	0.123	no	bud site selection	molecular function unknown	nucleus
TRZ1	YKR079C::CHR00_3	-0.076	0.066	-0.14	yes	removal of tRNA 3'-trailer sequence	purine nucleotide binding*	cytoplasm*
PAC10	YGR078C::CHR7_4	1.775	0.191	-0.22	no	tubulin folding	tubulin binding	cytoplasm*
SFH5	YJL145W::CHR10_1	0.22	0.134	-0.187	no	phospholipid transport	phosphatidylinositol transporter activity	cytosol*
HIS6	YIL020C::CHR9_1	-0.093	-0.824	0.27	no	histidine biosynthesis	1-(5-phosphoribosyl)-5-[(5-phosphoribosylamino)methylideneamino]imidazole-4-carboxamide isomerase activity	intracellular
TIF2	YJL138C::CHR10_1	0.154	-0.095	0.32	no	translational initiation*	translation initiation factor activity*	cytoplasm*
GCD1	YOR260W::CHR15_3	0.121	-0.297	-0.197	yes	translational initiation	translation initiation factor activity*	ribosome*
VTC4	YJL012C::CHR00_13	0.821	-1.075	-0.338	no	vacuole fusion, non-autophagic	molecular function unknown	intrinsic to vacuolar membrane
TIF11	YMR260C::CHR13_5	0.101	0.66	0.14	yes	translational initiation	translation initiation factor activity	ribosome
HHO1	YPL127C::CHR16_2	-0.184	0.99	-0.261	no	regulation of transcription, DNA-dependent*	DNA binding	nucleus*
SEC65	YML105C::CHR00_9	0.274	0.276	-0.051	yes	protein targeting to ER*	molecular function unknown	signal recognition particle (sensu Eukaryota)
WSC2	YNL283C::CHR14_1	1.092	0.569	0.34	no	cell wall organization and biogenesis*	transmembrane receptor activity	cytoplasm*
MCK1	YNL307C::CHR14_1	1.482	-0.06	0.692	no	protein amino acid phosphorylation*	glycogen synthase kinase 3 activity*	soluble fraction
COX5A	YNL052W::CHR00_16B	0.066	0.636	0.082	no	mitochondrial electron transport, cytochrome c to oxygen	cytochrome-c oxidase activity	respiratory chain complex IV (sensu Eukaryota)
SDO1	YLR022C::CHR12_1	-0.054	-0.029	0.069	yes	35S primary transcript processing*	molecular function unknown	cytoplasm*
DUO1	YGL061C::CHR7_1	0.27	0.639	0.057	yes	mitotic spindle organization and biogenesis in nucleus*	structural constituent of cytoskeleton	spindle pole body*
LOC1	YFR001W::CHR6_1	-0.592	-1.307	0.012	no	ribosomal large subunit biogenesis*	mRNA binding	nucleus
YJR030C	YJR030C::CHR00_13	0.177	-0.153	-0.08	no	biological process unknown	molecular function unknown	cellular component unknown
THS1	YIL078W::CHR9_1	0.587	0.613	0.164	yes	protein biosynthesis	threonine-tRNA ligase activity	cytoplasm*
RBA50	YDR527W::CHR4_8	0.121	-0.437	0.284	yes	transcription from RNA polymerase II promoter	DNA-directed RNA polymerase activity	cytoplasm*
ARO8	YGL202W::CHR7_3	0.026	-0.036	0.084	no	aromatic amino acid family metabolism	aromatic-amino-acid transaminase activity	cytoplasm
RPS10A	YOR293W::CHR15_4	-1.409	-2.635	-0.233	no	translation	structural constituent of ribosome	cytosolic small ribosomal subunit (sensu Eukaryota)
SLI1	YGR212W::CHR7_5	-1.081	0.084	-0.484	no	response to drug	N-acetyltransferase activity	plasma membrane*
RPB8	YOR224C::CHR15_3	-2.229	-1.544	-0.477	yes	transcription from RNA polymerase II promoter*	DNA-directed RNA polymerase activity	DNA-directed RNA polymerase III complex*
FMP42	YMR221C::CHR13_4	-0.118	1.204	0	no	biological process unknown	molecular function unknown	mitochondrion*
SHO1	YER118C::CHR00_5	0.221	0.4	0.277	no	pseudohyphal growth*	osmosensor activity	plasma membrane*
ZUO1	YGR285C::CHR00_3	0.479	-1.438	1.005	no	protein folding*	unfolded protein binding	cytoplasm*
ADE6	YGR061C::CHR7_4	0.118	-0.493	-0.082	no	'de novo' IMP biosynthesis*	phosphoribosylformylglycinamidine synthase activity	cytoplasm
FYV7	YLR068W::CHR12_2	-0.95	-0.351	0.293	no	processing of 20S pre-rRNA	molecular function unknown	nucleus*
UBC9	YDL064W::CHR4_1	-0.074	0.313	0.476	yes	G2/M transition of mitotic cell cycle*	SUMO conjugating enzyme activity	nucleus
RPC37	YKR025W::CHR11_3	-0.045	0.099	0.045	yes	transcription from RNA polymerase III promoter	DNA-directed RNA polymerase activity	DNA-directed RNA polymerase III complex
ARP7	YPR034W::CHR16_4	-0.006	0.179	0.271	yes	chromatin remodeling	general RNA polymerase II transcription factor activity	nucleus*
CCT7	YJL111W::CHR10_2	3.291	2.888	0.111	yes	protein folding*	unfolded protein binding	cytoplasm*
SRN2	YLR119W::CHR12_2	1.287	0.779	-0.195	no	protein targeting to vacuole*	protein binding	endosome*
UTP30	YKR060W::CHR11_3	-0.608	-1.445	-0.509	no	35S primary transcript processing	molecular function unknown	nucleus*
RCE1	YMR274C::CHR13_5	-0.699	3.575	0.369	no	protein processing*	prenyl-dependent CAAX protease activity	integral to endoplasmic reticulum membrane
SHE2	YKL130C::CHR11_2	0.322	-0.393	-0.125	no	intracellular mRNA localization	mRNA binding	cytoplasm
GCD6	YDR211W::CHR4_5	2.849	-0.319	-0.096	yes	translational initiation	translation initiation factor activity*	ribosome*
YKR075C	YKR075C::CHR00_3	-0.23	-0.755	-0.441	no	biological process unknown	molecular function unknown	cytoplasm*
SQT1	YIR012W::CHR9_2	0.379	1.04	0.187	yes	ribosomal large subunit assembly and maintenance	molecular function unknown	cytoplasm*
MAK11	YKL021C::CHR11_1	-0.041	0.243	0.366	yes	ribosomal large subunit biogenesis	molecular function unknown	membrane fraction
EGD2	YHR193C::CHR00_8	-0.567	-0.67	0.074	no	cotranslational protein folding	unfolded protein binding	nascent polypeptide-associated complex
DPB2	YPR175W::CHR16_5	0.043	1.474	-0.136	yes	nucleotide-excision repair*	epsilon DNA polymerase activity	cytoplasm*
AST1	YBL069W::CHR2_1	0.195	-0.249	0.159	no	protein targeting to membrane	molecular function unknown	extrinsic to membrane
TRM7	YBR061C::CHR2_2	1.184	0.575	0.118	no	protein biosynthesis*	tRNA methyltransferase activity	cytoplasm
TPK3	YKL166C::CHR11_2	0.326	1.927	-0.023	no	protein amino acid phosphorylation*	protein serine/threonine kinase activity*	cytoplasm*
TUB1	YML085C::CHR00_12	-0.966	-0.297	0.684	yes	mitotic sister chromatid segregation*	structural constituent of cytoskeleton	spindle pole body*
NRK1	YNL129W::CHR14_3	0.052	1.749	-0.024	no	nicotinamide riboside metabolism	nicotinamide riboside kinase activity	cytoplasm
NNT1	YLR285W::CHR12_4	-0.043	0.422	0.239	no	chromatin silencing at rDNA*	nicotinamide N-methyltransferase activity	cytoplasm
TSC10	YBR265W::CHR2_4	0.44	0.159	-0.059	yes	sphingolipid biosynthesis*	oxidoreductase activity, acting on NADH or NADPH	cytoplasm*
GUS1	YGL245W::CHR7_3	0.051	0.758	0.018	yes	glutamyl-tRNA aminoacylation	glutamate-tRNA ligase activity	cytoplasm*
JIP5	YPR169W::CHR16_5	1.082	0.444	0.106	yes	protein monoubiquitination	molecular function unknown	nucleus*
UTP22	YGR090W::CHR7_4	1.24	-0.587	-0.215	yes	35S primary transcript processing	snoRNA binding	nucleus*
TIF34	YMR146C::CHR13_4	-1.335	0.26	-0.462	yes	translational initiation	translation initiation factor activity	multi-eIF complex*
SRM1	YGL097W::CHR7_1	0.063	0.141	-0.052	yes	rRNA export from nucleus*	signal transducer activity	nucleus*
NCE102	YPR149W::CHR16_5	0.325	0.717	-0.069	no	protein secretion	molecular function unknown	cytoplasm*
AXL2	YIL140W::CHR9_2	-0.148	-0.94	-0.222	no	bud site selection*	molecular function unknown	bud neck*
RPC11	YDR045C::CHR4_3	0.107	4.821	0.035	yes	transcription from RNA polymerase III promoter	DNA-directed RNA polymerase activity	DNA-directed RNA polymerase III complex
YNR021W	YNR021W::CHR14_4	0.31	-0.618	-0.144	no	biological process unknown	molecular function unknown	endoplasmic reticulum
SAH1	YER043C::CHR5_3	0.456	-0.362	0.046	yes	methionine metabolism*	adenosylhomocysteinase activity	cytoplasm
SLY41	YOR307C::CHR15_4	0.644	1.168	0.079	no	ER to Golgi vesicle-mediated transport	molecular function unknown	endoplasmic reticulum
TIM21	YGR033C::CHR7_4	0.052	2.403	-0.026	no	protein import into mitochondrial matrix	molecular function unknown	mitochondrion*
RPC53	YDL150W::CHR4_2	-0.982	0.103	-0.005	yes	transcription from RNA polymerase III promoter	DNA-directed RNA polymerase activity	DNA-directed RNA polymerase III complex
ARO10	YDR380W::CHR4_7	0.126	1.074	0.081	no	leucine catabolism*	pyruvate decarboxylase activity*	cytoplasm
RPL34A	YER056C-A::CHR5_3	0.489	0.919	0.083	no	translation	structural constituent of ribosome	cytosolic large ribosomal subunit (sensu Eukaryota)
SMI1	YGR229C::CHR00_2	2.893	-0.08	1.826	no	telomere maintenance*	molecular function unknown	nucleus*
PUS9	YDL036C::CHR4_1	0.191	0.838	0.089	no	tRNA pseudouridine synthesis	tRNA-pseudouridine synthase activity	cytoplasm*
DTD1	YDL219W::CHR4_3	-0.29	-0.155	-0.182	no	translation*	hydrolase activity, acting on ester bonds	cytoplasm
VMA5	YKL080W::CHR11_1	1.985	-3.154	-0.744	no	vacuolar acidification	hydrogen-transporting ATPase activity, rotational mechanism	vacuolar membrane (sensu Fungi)*
RSR1	YGR152C::CHR7_5	-0.72	0.192	-0.428	no	bud site selection*	GTPase activity*	plasma membrane*
RPS23A	YGR118W::CHR7_4	-0.637	-0.77	-0.195	no	telomere maintenance*	structural constituent of ribosome	cytosolic small ribosomal subunit (sensu Eukaryota)
CAN1	YEL063C::CHR5_2	-0.257	2.551	-0.199	no	basic amino acid transport	basic amino acid transporter activity*	mitochondrion*
SIM1	YIL123W::CHR9_2	2.108	-0.259	0.046	no	microtubule cytoskeleton organization and biogenesis	molecular function unknown	cell wall (sensu Fungi)
RRP6	YOR001W::CHR15_1	-0.411	-0.389	0.037	no	35S primary transcript processing*	3'-5'-exoribonuclease activity	nuclear exosome (RNase complex)
RPE1	YJL121C::CHR10_2	0.302	-0.203	0.21	no	pentose-phosphate shunt	ribulose-phosphate 3-epimerase activity	cytosol
SSF2	YDR312W::CHR4_6	0.141	-0.324	0.093	no	ribosomal large subunit assembly and maintenance*	rRNA binding	nucleolus
TIM22	YDL217C::CHR4_3	0.174	-0.139	-0.237	yes	protein import into mitochondrial inner membrane	protein transporter activity	mitochondrial inner membrane protein insertion complex
PIR1	YKL164C::CHR11_2	0.021	-0.25	0.053	no	cell wall organization and biogenesis*	structural constituent of cell wall	cell wall (sensu Fungi)
ADH4	YGL256W::CHR7_3	0.294	0.2	0.024	no	fermentation	alcohol dehydrogenase activity, zinc-dependent	mitochondrion
IRC7	YFR055W::CHR00_2	0.142	0.999	0.071	no	copper ion homeostasis*	cystathionine beta-lyase activity	cellular component unknown
SLP1	YOR154W::CHR15_2	0.363	0.997	-0.16	no	biological process unknown	molecular function unknown	cellular component unknown
SSA2	YLL024C::CHR12_1	-0.26	-0.258	-0.442	no	response to stress*	ATPase activity*	cytoplasm*
ADE8	YDR408C::CHR4_7	-0.194	3.942	0.18	no	'de novo' IMP biosynthesis*	phosphoribosylglycinamide formyltransferase activity	cytoplasm*
LYS1	YIR034C::CHR00_3	0.243	1.313	-0.139	no	lysine biosynthesis via aminoadipic acid	saccharopine dehydrogenase (NAD+, L-lysine-forming) activity	cytoplasm
RPL34B	YIL052C::CHR9_1	0.249	1.103	0.687	no	telomere maintenance*	structural constituent of ribosome	cytosolic large ribosomal subunit (sensu Eukaryota)
SCP160	YJL080C::CHR10_2	1.52	1.572	0.897	no	chromatin silencing at telomere*	RNA binding*	endoplasmic reticulum membrane*
PXL1	YKR090W::CHR00_4	0.508	-0.424	-0.474	no	maintenance of cell polarity (sensu Fungi)	protein binding	cytoplasm*
YMR209C	YMR209C::CHR00_8	0.594	0.247	0.267	no	biological process unknown	molecular function unknown	cellular component unknown
ADH2	YMR303C::CHR13_5	-0.324	0.564	0.41	no	fermentation*	alcohol dehydrogenase activity	cytoplasm
MDM20	YOL076W::CHR15_5	5.008	-0.414	0.779	no	mitochondrion inheritance*	peptide alpha-N-acetyltransferase activity	NatB complex
MCM16	YPR046W::CHR16_4	0.174	0.39	0.672	no	chromosome segregation	protein binding	condensed nuclear chromosome kinetochore
SUI1	YNL244C::CHR00_8	0.334	0.136	0.432	yes	translational initiation	translation initiation factor activity	multi-eIF complex
ATG27	YJL178C::CHR10_1	0.253	1.271	0.362	no	vesicle organization and biogenesis	protein kinase regulator activity	membrane
SGO1	YOR073W::CHR15_1	1.43	-1.818	-0.279	no	mitotic sister chromatid segregation*	molecular function unknown	nucleus*
SET2	YJL168C::CHR10_1	0.195	0.338	0.175	no	regulation of transcription, DNA-dependent*	histone methyltransferase activity*	nucleus
YDR415C	YDR415C::CHR4_7	-0.178	-0.876	-0.064	no	biological process unknown	molecular function unknown	cellular component unknown
NOP9	YJL010C::CHR00_13	1.893	0.132	0.081	yes	rRNA processing	RNA binding	nucleus*
SWI5	YDR146C::CHR4_4	0.746	0.273	0.214	no	G1-specific transcription in mitotic cell cycle	transcriptional activator activity	cytoplasm*
TRP2	YER090W::CHR00_8	3.56	2.926	0.125	no	tryptophan biosynthesis	anthranilate synthase activity	cytoplasm*
SUB2	YDL084W::CHR4_1	-0.197	-0.242	0.178	yes	nuclear mRNA splicing, via spliceosome*	protein binding*	nucleus*
ARD1	YHR013C::CHR8_1	2.161	0.228	0.437	no	telomere maintenance*	peptide alpha-N-acetyltransferase activity	cytosolic ribosome (sensu Eukaryota)*
YLR460C	YLR460C::CHR00_4	-0.15	0.808	-0.028	no	biological process unknown	molecular function unknown	cellular component unknown
SOL3	YHR163W::CHR8_3	-0.392	0.498	-0.158	no	pentose-phosphate shunt, oxidative branch	6-phosphogluconolactonase activity	cytoplasm*
GIN4	YDR507C::CHR4_8	-1.085	-0.297	-0.177	no	protein amino acid phosphorylation*	protein kinase activity	bud neck
YBR242W	YBR242W::CHR2_4	-0.294	0.797	-0.175	no	biological process unknown	molecular function unknown	cytoplasm*
AAC3	YBR085W::CHR2_3	0.038	0.888	0.028	no	anaerobic respiration	ATP:ADP antiporter activity	mitochondrial inner membrane
RPS17B	YDR447C::CHR4_8	-0.211	0.23	-0.294	no	telomere maintenance*	structural constituent of ribosome	cytosolic small ribosomal subunit (sensu Eukaryota)
FAP7	YDL166C::CHR4_2	0.02	-0.212	0.275	yes	processing of 20S pre-rRNA*	nucleoside-triphosphatase activity	cytoplasm*
RPS25B	YLR333C::CHR12_5	-1.177	-3.052	-0.593	no	translation	structural constituent of ribosome	cytosolic small ribosomal subunit (sensu Eukaryota)
GDA1	YEL042W::CHR5_2	1.853	1.189	0.746	no	protein amino acid glycosylation	guanosine-diphosphatase activity*	Golgi apparatus
CCT3	YJL014W::CHR00_13	1.035	0.25	0.034	yes	protein folding*	unfolded protein binding	cytoplasm*
DBP5	YOR046C::CHR15_1	-0.031	-0.68	-0.186	yes	mRNA export from nucleus	RNA helicase activity	cytoplasm*
DPH5	YLR172C::CHR12_3	0.232	0.182	0.032	no	peptidyl-diphthamide biosynthesis from peptidyl-histidine	diphthine synthase activity	cytoplasm
PRP39	YML046W::CHR00_12	0.234	0.966	0.266	yes	nuclear mRNA 5'-splice site recognition	RNA splicing factor activity, transesterification mechanism*	snRNP U1*
PHO8	YDR481C::CHR4_8	-0.118	0.602	0.049	no	protein amino acid dephosphorylation*	alkaline phosphatase activity	vacuolar membrane (sensu Fungi)
PNO1	YOR145C::CHR15_2	-0.849	-0.853	-0.316	yes	35S primary transcript processing*	unfolded protein binding	nucleus*
SPE1	YKL184W::CHR11_2	-0.022	-0.006	0.087	no	pantothenate biosynthesis*	ornithine decarboxylase activity	cytoplasm
CDC8	YJR057W::CHR00_13	0.151	-0.576	-0.605	yes	DNA repair*	thymidylate kinase activity*	cytoplasm*
SAD1	YFR005C::CHR6_1	0.315	0.187	-0.049	yes	nuclear mRNA splicing, via spliceosome	RNA splicing factor activity, transesterification mechanism	nucleus
ORM1	YGR038W::CHR00_14	-0.012	-0.033	-0.133	no	response to unfolded protein	molecular function unknown	endoplasmic reticulum
CPR8	YNR028W::CHR14_4	-0.086	0.58	-0.012	no	biological process unknown	peptidyl-prolyl cis-trans isomerase activity	vacuole (sensu Fungi)
IFA38	YBR159W::CHR2_3	-0.319	4.976	0.101	no	fatty acid elongation	ketoreductase activity	endoplasmic reticulum*
PUS4	YNL292W::CHR14_1	-0.426	-0.583	-0.389	no	tRNA modification	pseudouridylate synthase activity	nucleus*
RNH201	YNL072W::CHR00_16B	-0.521	4.382	-0.224	no	DNA replication	ribonuclease H activity	nucleus
SPE4	YLR146C::CHR00_12	0.161	0.817	0.034	no	pantothenate biosynthesis*	spermine synthase activity	cytoplasm
IDP1	YDL066W::CHR4_1	3.974	-1.295	1.296	no	glutamate biosynthesis*	isocitrate dehydrogenase (NADP+) activity	mitochondrion*
YDL241W	YDL241W::CHR4_3	0.525	1.107	0.741	no	biological process unknown	molecular function unknown	cellular component unknown
RPS31	YLR167W::CHR12_3	0	0.405	0.06	yes	translation*	structural constituent of ribosome*	cytoplasm*
PHO86	YJL117W::CHR10_2	0.491	1.892	0.328	no	protein folding*	molecular function unknown	endoplasmic reticulum
YHP1	YDR451C::CHR4_8	-0.501	-1.305	-0.626	no	negative regulation of transcription from RNA polymerase II promoter*	DNA binding*	nuclear chromosome
TCB2	YNL087W::CHR00_16B	0.137	2.122	-0.091	no	biological process unknown	molecular function unknown	bud
YNL058C	YNL058C::CHR14_3	-0.094	2.477	0.31	no	biological process unknown	molecular function unknown	vacuole (sensu Fungi)
RIO2	YNL207W::CHR14_2	-0.009	-0.038	-0.192	yes	processing of 20S pre-rRNA	protein kinase activity*	cytoplasm*
KEL3	YPL263C::CHR16_1	0.573	0.652	0.447	no	biological process unknown	molecular function unknown	cytoplasm
VPH1	YOR270C::CHR00_17B	1.475	-1.963	0.731	no	vacuolar acidification*	hydrogen-transporting ATPase activity, rotational mechanism	vacuole*
GTT3	YEL017W::CHR5_2	-0.109	1.229	0.175	no	glutathione metabolism	molecular function unknown	cellular component unknown
CDC14	YFR028C::CHR00_15	0.292	0.464	0.159	yes	protein amino acid dephosphorylation*	phosphoprotein phosphatase activity	nucleus*
GIM5	YML094W::CHR00_9	1.262	1.999	0.001	no	tubulin folding	tubulin binding	cytoplasm*
MIP6	YHR015W::CHR8_1	-0.326	-0.564	0.027	no	mRNA export from nucleus	RNA binding	nuclear pore
DAT1	YML113W::CHR00_9	-0.152	-0.094	0.137	no	negative regulation of transcription from RNA polymerase II promoter	AT DNA binding	nucleus
CCS1	YMR038C::CHR13_2	2.203	-0.998	0.79	no	intracellular copper ion transport	superoxide dismutase copper chaperone activity	cytosol*
VMA21	YGR105W::CHR7_4	1.142	-2.808	-0.579	no	protein complex assembly	molecular function unknown	endoplasmic reticulum*
RPL10	YLR075W::CHR12_2	-1.309	-1.66	-0.009	yes	translation*	structural constituent of ribosome	cytosolic large ribosomal subunit (sensu Eukaryota)
VTS1	YOR359W::CHR15_4	-0.416	-0.633	0.059	no	protein targeting to vacuole	RNA binding*	cytosol
TIR1	YER011W::CHR5_2	0.104	0.125	0.329	no	response to stress	structural constituent of cell wall	cell wall (sensu Fungi)
CCT5	YJR064W::CHR00_13	0.808	0.155	0.193	yes	protein folding*	unfolded protein binding	cytoplasm*
PCL9	YDL179W::CHR4_2	-0.064	-0.904	0.004	no	cell cycle	cyclin-dependent protein kinase regulator activity	cyclin-dependent protein kinase holoenzyme complex
POM34	YLR018C::CHR12_1	-0.052	-1.258	-0.518	no	nucleocytoplasmic transport	molecular function unknown	nuclear pore*
RSC8	YFR037C::CHR00_2	1.386	0.151	0.438	yes	chromatin remodeling*	molecular function unknown	nucleus*
UTP7	YER082C::CHR5_3	-0.732	-1.01	0.045	yes	35S primary transcript processing*	snoRNA binding	small nucleolar ribonucleoprotein complex
YNL190W	YNL190W::CHR14_2	0.335	0.33	0.101	no	response to desiccation	molecular function unknown	cell wall (sensu Fungi)
TOS2	YGR221C::CHR00_2	0.154	0.778	0.086	no	budding cell bud growth	molecular function unknown	bud neck*
GOT1	YMR292W::CHR13_5	0.441	0.071	0.537	no	ER to Golgi vesicle-mediated transport*	molecular function unknown	Golgi membrane
YAE1	YJR067C::CHR00_12	0.149	-0.086	0.279	yes	biological process unknown	molecular function unknown	cytoplasm*
HEK2	YBL032W::CHR2_1	0.172	1.701	-0.044	no	telomerase-dependent telomere maintenance*	mRNA binding	cytoplasm*
HHF1	YBR009C::CHR2_2	0.591	0.121	0.283	no	chromatin assembly or disassembly	DNA binding	nuclear nucleosome
CYS3	YAL012W::CHR00_12	1.23	-1.01	0.83	no	sulfur amino acid metabolism*	cystathionine gamma-lyase activity	cytoplasm
MAP1	YLR244C::CHR12_4	-0.875	3.402	0.056	no	proteolysis	methionyl aminopeptidase activity	cytosolic ribosome (sensu Eukaryota)
RPL40A	YIL148W::CHR9_2	0.595	-0.424	-0.13	no	translation*	structural constituent of ribosome*	cytosolic large ribosomal subunit (sensu Eukaryota)
GNP1	YDR508C::CHR4_8	-0.371	0.541	-0.124	no	amino acid transport	amino acid transporter activity*	mitochondrion*
RPL19B	YBL027W::CHR2_1	0.143	0.421	-0.156	no	protein biosynthesis	structural constituent of ribosome	cytosolic large ribosomal subunit (sensu Eukaryota)
PAD1	YDR538W::CHR00_2	-0.202	1.193	0.018	no	aromatic compound catabolism	carboxy-lyase activity	mitochondrion
TUB4	YLR212C::CHR12_3	0.128	2.31	0.08	yes	mitotic spindle organization and biogenesis in nucleus*	structural constituent of cytoskeleton	outer plaque of spindle pole body*
VMA7	YGR020C::CHR7_3	2.109	-2.001	2.651	no	vacuolar acidification	hydrogen-transporting ATPase activity, rotational mechanism	vacuolar membrane (sensu Fungi)*
BRE1	YDL074C::CHR4_1	1.868	-0.749	1.374	no	telomere maintenance*	ubiquitin-protein ligase activity	nucleus
URM1	YIL008W::CHR9_1	-0.155	-1.239	-0.402	no	response to oxidative stress*	protein tag	cytoplasm*
TOS4	YLR183C::CHR12_3	0.127	1.025	0.126	no	G1/S-specific transcription in mitotic cell cycle	transcription factor activity	cytoplasm*
FET4	YMR319C::CHR00_8	-0.009	-0.393	0.486	no	intracellular copper ion transport*	iron ion transporter activity	integral to plasma membrane
KRI1	YNL308C::CHR14_1	0.795	-0.261	0.16	yes	ribosome biogenesis	molecular function unknown	nucleolus
DCG1	YIR030C::CHR00_17B	-0.185	0.562	-0.213	no	nitrogen compound metabolism	molecular function unknown	cellular component unknown
RVB1	YDR190C::CHR4_5	0.271	-0.722	-0.143	yes	regulation of transcription from RNA polymerase II promoter*	ATPase activity*	nucleus*
APA1	YCL050C::CHR3_1	-0.172	0.375	0.17	no	nucleotide metabolism	bis(5'-nucleosyl)-tetraphosphatase activity	cytoplasm*
GPX2	YBR244W::CHR2_4	0.441	-0.221	0.199	no	response to oxidative stress	glutathione peroxidase activity*	cytoplasm*
IRC8	YJL051W::CHR10_2	-0.186	0.779	-0.12	no	biological process unknown	molecular function unknown	bud tip
RPS6B	YBR181C::CHR2_4	-0.524	-0.505	-0.265	no	translation	structural constituent of ribosome	cytoplasm*
BUD14	YAR014C::CHR1_1	1.303	0.002	-0.032	no	regulation of transcription, DNA-dependent*	protein phosphatase type 1 regulator activity	bud neck*
GCN20	YFR009W::CHR6_1	0.144	1.675	0.034	no	regulation of translational elongation	ATPase activity	cytosol*
MIG1	YGL035C::CHR7_1	-0.373	-0.38	-0.377	no	regulation of transcription from RNA polymerase II promoter*	specific RNA polymerase II transcription factor activity	cytoplasm*
VPS63	YLR261C::CHR12_4	-0.735	2.296	-0.067	no
BUD32	YGR262C::CHR00_3	1.473	-1.582	-0.419	no	protein amino acid phosphorylation*	protein serine/threonine kinase activity	cytoplasm*
ALO1	YML086C::CHR00_11	0.043	0.869	0.143	no	response to oxidative stress	D-arabinono-1,4-lactone oxidase activity	mitochondrion*
YCK2	YNL154C::CHR14_2	0.554	0.583	0.134	no	protein amino acid phosphorylation*	casein kinase I activity	plasma membrane*
ARO7	YPR060C::CHR16_4	-0.095	-2.155	-0.074	no	aromatic amino acid family biosynthesis	chorismate mutase activity	cytoplasm*
YDR514C	YDR514C::CHR4_8	-0.048	-0.247	0.149	no	biological process unknown	molecular function unknown	nucleus*
GGC1	YDL198C::CHR4_3	-1.524	-0.844	0.449	no	mitochondrial genome maintenance*	guanine nucleotide transporter activity	mitochondrial inner membrane
BBP1	YPL255W::CHR16_1	-0.499	-0.49	0.054	yes	microtubule nucleation*	structural constituent of cytoskeleton	spindle pole body
TEL2	YGR099W::CHR7_4	0.557	-0.462	0.347	yes	telomerase-dependent telomere maintenance	telomeric DNA binding	nuclear telomere cap complex
ZEO1	YOL109W::CHR00_6	-0.058	0.359	-0.346	no	telomere maintenance*	molecular function unknown	mitochondrion*
COX6	YHR051W::CHR8_2	-0.794	0.498	0.124	no	mitochondrial electron transport, cytochrome c to oxygen	cytochrome-c oxidase activity	respiratory chain complex IV (sensu Eukaryota)
HTA1	YDR225W::CHR4_5	0.578	0.449	0.134	no	DNA repair*	DNA binding	nuclear nucleosome
YJR026W	YJR026W::CHR00_13	0.321	-0.762	0.036	no
LEU1	YGL009C::CHR7_1	0.02	-0.524	0.269	no	leucine biosynthesis	3-isopropylmalate dehydratase activity	cytosol
OTU2	YHL013C::CHR8_1	-0.579	0.65	0.657	no	biological process unknown	molecular function unknown	cytoplasm
ESS1	YJR017C::CHR00_13	0.654	0.202	0.086	yes	negative regulation of transcription from RNA polymerase II promoter*	peptidyl-prolyl cis-trans isomerase activity*	nucleus
RFC5	YBR087W::CHR2_3	0.178	0.304	0.256	yes	mismatch repair*	DNA clamp loader activity	DNA replication factor C complex
RPM2	YML091C::CHR00_9	0.356	2.417	-0.034	yes	protein biosynthesis*	ribonuclease P activity	mitochondrion
SRP68	YPL243W::CHR16_1	0.159	-0.218	0.71	yes	protein targeting to ER*	signal sequence binding	signal recognition particle (sensu Eukaryota)
OPT2	YPR194C::CHR16_5	-0.277	0.761	-0.628	no	oligopeptide transport	oligopeptide transporter activity	integral to plasma membrane
PRO3	YER023W::CHR5_3	0.237	0.217	0.295	yes	proline biosynthesis	pyrroline-5-carboxylate reductase activity	cytoplasm
ARC1	YGL105W::CHR7_2	-0.252	-1.038	-0.142	no	tRNA export from nucleus*	tRNA binding	cytoplasm*
SKI8	YGL213C::CHR7_3	-0.231	-0.849	-0.086	no	protein complex assembly*	translation repressor activity	cytoplasm*
DEP1	YAL013W::CHR1_1	4.861	-0.872	1.515	no	telomere maintenance*	transcription regulator activity	nucleus
ODC2	YOR222W::CHR15_3	0.646	-0.124	0.426	no	mitochondrial transport	intracellular transporter activity*	mitochondrial inner membrane
DAD3	YBR233W-A::CHR00_20	0.888	1.186	0.273	undetermined	mitotic spindle organization and biogenesis in nucleus*	protein binding	kinetochore*
TOM22	YNL131W::CHR14_3	1.021	-1.061	-0.272	yes	protein import into mitochondrial matrix	protein transporter activity	mitochondrial outer membrane*
FAA3	YIL009W::CHR9_1	-0.235	1.078	0.108	no	lipid metabolism*	long-chain-fatty-acid-CoA ligase activity	cellular component unknown
CIN4	YMR138W::CHR00_11	0.256	0.106	0.389	no	microtubule-based process	GTP binding	cytoplasm
YPT6	YLR262C::CHR12_4	-0.903	0.885	-0.312	no	intracellular protein transport*	GTPase activity	Golgi apparatus
NHP6A	YPR052C::CHR16_4	-0.077	1.839	0.035	no	regulation of transcription from RNA polymerase II promoter*	chromatin binding	nuclear chromatin*
PTH2	YBL057C::CHR2_1	0.134	6.339	-0.046	no	protein biosynthesis	aminoacyl-tRNA hydrolase activity	cytoplasm*
GDS1	YOR355W::CHR15_4	0.396	0.248	-0.139	no	aerobic respiration	molecular function unknown	cytoplasm*
THI80	YOR143C::CHR15_2	-0.161	-0.495	-0.38	yes	thiamin diphosphate biosynthesis	thiamin diphosphokinase activity	cytoplasm
SIS2	YKR072C::CHR00_3	0.931	3.895	0.073	no	G1/S transition of mitotic cell cycle*	phosphopantothenoylcysteine decarboxylase activity*	cytoplasm*
WBP1	YEL002C::CHR5_2	0.038	-0.289	0.149	yes	protein amino acid N-linked glycosylation*	dolichyl-diphosphooligosaccharide-protein glycotransferase activity	endoplasmic reticulum*
ILM1	YJR118C::CHR00_12	1.171	0.398	5.646	no	mitochondrial genome maintenance*	molecular function unknown	endoplasmic reticulum
LSM5	YER146W::CHR00_5	0.002	0.196	0.3	yes	nuclear mRNA splicing, via spliceosome*	RNA binding*	nucleolus*
THI7	YLR237W::CHR00_11	0.795	-0.074	0.111	no	thiamin transport	thiamin transporter activity	plasma membrane
SNL1	YIL016W::CHR9_1	-0.609	-0.026	-0.115	no	protein folding*	chaperone regulator activity	mitochondrion*
RPC34	YNR003C::CHR14_4	0.324	-0.001	0.088	yes	transcription from RNA polymerase III promoter	DNA-directed RNA polymerase activity	cytoplasm*
MMP1	YLL061W::CHR12_1	-0.113	0.643	0.096	no	S-methylmethionine transport	S-methylmethionine transporter activity	plasma membrane
YPL245W	YPL245W::CHR16_1	-0.415	-1.177	-0.76	no	biological process unknown	molecular function unknown	cytoplasm*
URA6	YKL024C::CHR11_1	-0.444	-0.46	0.114	yes	'de novo' pyrimidine base biosynthesis*	uridine kinase activity	cytoplasm*
TOF1	YNL273W::CHR14_1	-0.295	1.49	-0.284	no	mitotic sister chromatid cohesion*	molecular function unknown	nuclear chromosome
NAT5	YOR253W::CHR15_3	0.055	3.162	0.067	no	N-terminal protein amino acid acetylation	peptide alpha-N-acetyltransferase activity	cytosolic ribosome (sensu Eukaryota)*
SEC61	YLR378C::CHR12_5	-0.713	0.321	-0.085	yes	protein targeting to ER*	protein transporter activity	integral to endoplasmic reticulum membrane*
PRI2	YKL045W::CHR11_1	0.044	-0.048	-0.148	yes	DNA replication initiation*	alpha DNA polymerase activity	nucleus*
YIP1	YGR172C::CHR7_5	0.223	0.036	-0.086	yes	ER to Golgi vesicle-mediated transport*	molecular function unknown	endoplasmic reticulum membrane*
CDC20	YGL116W::CHR7_2	-0.747	1.315	0.274	yes	mitotic sister chromatid segregation*	enzyme activator activity	anaphase-promoting complex
MEP3	YPR138C::CHR16_5	0.337	0.738	0.009	no	ammonium transport	ammonium transporter activity	plasma membrane
TSC13	YDL015C::CHR4_1	-0.032	1.73	0.087	yes	very-long-chain fatty acid metabolism	oxidoreductase activity	mitochondrion*
YGR151C	YGR151C::CHR7_5	0.033	0.985	-0.034	no
CYK3	YDL117W::CHR4_2	-0.095	-0.561	-1.101	no	cytokinesis	molecular function unknown	cytoplasm*
FCF1	YDR339C::CHR4_7	0.177	-0.073	0.025	yes	35S primary transcript processing*	molecular function unknown	nucleolus*
RPB11	YOL005C::CHR15_5	-0.372	0.349	-0.054	yes	transcription from RNA polymerase II promoter	DNA-directed RNA polymerase activity	DNA-directed RNA polymerase II, core complex
YAH1	YPL252C::CHR16_1	0.26	0.353	0.035	yes	heme a biosynthesis	electron carrier activity	mitochondrial matrix
DUS1	YML080W::CHR13_1B	-0.479	0.206	-0.153	no	tRNA modification	tRNA dihydrouridine synthase activity	nucleus
GCD7	YLR291C::CHR12_4	-0.46	0.637	0.685	yes	translational initiation	translation initiation factor activity*	mitochondrion*
TIM44	YIL022W::CHR9_1	0.281	0.453	-0.013	yes	protein import into mitochondrial matrix	protein transporter activity	mitochondrial matrix*
RRP15	YPR143W::CHR16_5	0.258	0.267	0.196	yes	processing of 27S pre-rRNA	molecular function unknown	nucleus*
RPB10	YOR210W::CHR15_3	-0.962	-0.492	-0.243	yes	transcription from RNA polymerase II promoter*	DNA-directed RNA polymerase activity	DNA-directed RNA polymerase III complex*
SHR3	YDL212W::CHR4_3	0.168	0.157	-0.324	yes	ER to Golgi vesicle-mediated transport*	unfolded protein binding	integral to endoplasmic reticulum membrane
PET9	YBL030C::CHR2_1	1.45	-1.138	0.329	yes	aerobic respiration*	ATP:ADP antiporter activity	mitochondrial inner membrane
SPO16	YHR153C::CHR8_3	0.188	0.236	0.275	no	sporulation (sensu Fungi)	molecular function unknown	cellular component unknown
LSM4	YER112W::CHR00_5	0.643	-0.079	-0.097	yes	nuclear mRNA splicing, via spliceosome*	RNA binding*	nucleolus*
THR4	YCR053W::CHR00_16A	0.715	0.488	0.687	no	endocytosis*	threonine synthase activity	cytoplasm*
SHE1	YBL031W::CHR2_1	0.692	1.56	0.063	no	biological process unknown	molecular function unknown	microtubule cytoskeleton
TRP5	YGL026C::CHR7_1	1.694	0.214	0.103	no	tryptophan biosynthesis	tryptophan synthase activity	cytoplasm*
YRA1	YDR381W::CHR4_7	0.165	-0.511	0.004	yes	mRNA export from nucleus	RNA binding	transcription export complex
PGM1	YKL127W::CHR11_2	0.321	2.84	0.056	no	glucose 1-phosphate utilization*	phosphoglucomutase activity	cytosol
YLR455W	YLR455W::CHR00_15	0.326	0.06	0.167	no	biological process unknown	molecular function unknown	nucleus
MNT2	YGL257C::CHR7_3	-0.407	1.038	-0.238	no	protein amino acid O-linked glycosylation	alpha-1,3-mannosyltransferase activity	cellular component unknown
CPR7	YJR032W::CHR00_13	-0.174	-1.346	-0.043	no	response to stress	unfolded protein binding*	cytosol
SPE2	YOL052C::CHR15_5	-0.534	-0.016	-0.083	no	pantothenate biosynthesis*	adenosylmethionine decarboxylase activity	cytoplasm*
MSB2	YGR014W::CHR7_3	-0.363	0.623	0.104	no	establishment of cell polarity (sensu Fungi)*	osmosensor activity	integral to plasma membrane*
RPL36A	YMR194W::CHR13_4	-0.043	0.07	-0.176	no	translation	structural constituent of ribosome*	cytosolic large ribosomal subunit (sensu Eukaryota)
RPO21	YDL140C::CHR4_2	-0.609	-0.094	-0.253	yes	transcription from RNA polymerase II promoter	DNA-directed RNA polymerase activity	mitochondrion*
TRR1	YDR353W::CHR4_7	0.313	0.145	0.009	yes	regulation of cell redox homeostasis	thioredoxin-disulfide reductase activity	cytoplasm
SWE1	YJL187C::CHR10_1	0.349	0.156	0.277	no	regulation of cell size*	protein kinase activity	nucleus*
PER1	YCR044C::CHR00_1	0.878	0.329	-0.051	no	response to unfolded protein*	molecular function unknown	vacuolar membrane (sensu Fungi)
PSY2	YNL201C::CHR14_2	-0.109	-0.052	0.048	no	biological process unknown	molecular function unknown	nucleus
PPH3	YDR075W::CHR4_4	0.162	0.44	-0.066	no	protein amino acid dephosphorylation*	protein phosphatase type 2A activity	cytoplasm*
SPT15	YER148W::CHR00_5	-0.809	1.173	0.171	yes	transcription from RNA polymerase II promoter*	DNA binding*	nucleus*
THG1	YGR024C::CHR00_14	-0.642	-0.074	0.105	yes	tRNA modification	tRNA guanylyltransferase activity	cytoplasm*
SWD3	YBR175W::CHR2_4	1.118	0.361	0.275	no	telomere maintenance*	histone lysine N-methyltransferase activity (H3-K4 specific)	COMPASS complex
HST3	YOR025W::CHR15_1	-0.389	-0.354	-0.12	no	chromatin silencing at telomere*	DNA binding	nucleus
HOL1	YNR055C::CHR00_15	-0.21	0.33	-0.002	no	transport	transporter activity	mitochondrion*
YMR304C-A	YMR304C-A::CHR13_5	0.089	0.514	0.076	no
NPA3	YJR072C::CHR10_4	0.06	-0.036	0.027	yes	biological process unknown	ATPase activity	cytoplasm
CPT1	YNL130C::CHR00_16B	-0.368	0.087	0.102	no	phosphatidylcholine biosynthesis	diacylglycerol cholinephosphotransferase activity	endoplasmic reticulum
HSL1	YKL101W::CHR11_2	0.003	-1.051	0.948	no	protein amino acid phosphorylation*	protein kinase activity	bud neck*
VTC2	YFL004W::CHR00_17A	0.131	0.103	0.18	no	vacuole fusion, non-autophagic*	molecular function unknown	vacuolar membrane
YJR003C	YJR003C::CHR00_17B	-0.18	-0.394	-0.108	no	biological process unknown	molecular function unknown	mitochondrion
BET5	YML077W::CHR00_11	-0.077	0.202	-0.05	yes	ER to Golgi vesicle-mediated transport	molecular function unknown	TRAPP complex
RSC6	YCR052W::CHR00_1	0.877	1.454	0.057	yes	chromatin remodeling	molecular function unknown	RSC complex
YPT31	YER031C::CHR00_10	2.049	-2.655	0.225	no	vesicle-mediated transport*	GTPase activity	mitochondrial outer membrane*
YGR017W	YGR017W::CHR7_3	0.226	0.814	0.006	no	biological process unknown	molecular function unknown	cytoplasm*
MRS6	YOR370C::CHR15_4	0.249	-0.028	0.124	yes	intracellular protein transport	Rab escort protein activity	cytoplasm*
CWC2	YDL209C::CHR4_3	-0.224	0.062	-0.202	yes	nuclear mRNA splicing, via spliceosome	molecular function unknown	spliceosome complex
SHM2	YLR058C::CHR12_2	0.3	0.589	-0.022	no	one-carbon compound metabolism	glycine hydroxymethyltransferase activity	cytoplasm
GLT1	YDL171C::CHR4_2	-0.258	0.735	0.089	no	glutamate biosynthesis	glutamate synthase (NADH) activity	mitochondrion*
UAF30	YOR295W::CHR15_4	-0.034	0.971	-0.138	no	transcription from RNA polymerase I promoter	RNA polymerase I transcription factor activity*	RNA polymerase I upstream activating factor complex
OST1	YJL002C::CHR00_13	0.517	-0.061	0.085	yes	protein amino acid N-linked glycosylation*	dolichyl-diphosphooligosaccharide-protein glycotransferase activity	oligosaccharyl transferase complex
LCP5	YER127W::CHR00_5	-0.346	0.038	0.1	yes	rRNA modification*	RNA binding	small nucleolar ribonucleoprotein complex*
DBP10	YDL031W::CHR00_17A	-0.148	0.085	-0.099	yes	35S primary transcript processing*	ATP-dependent RNA helicase activity	nucleolus
CIA1	YDR267C::CHR4_6	0.917	-0.034	0.065	yes	biological process unknown	molecular function unknown	cytoplasm*
TMA20	YER007C-A::CHR5_2	0.296	-0.209	-0.405	no	ribosome biogenesis	RNA binding	cytoplasm
RPL41A	YDL184C::CHR4_2	-0.272	-0.35	0.418	no	translation	structural constituent of ribosome	cytosolic large ribosomal subunit (sensu Eukaryota)
YKL069W	YKL069W::CHR11_1	-0.083	3.941	-0.067	no	biological process unknown	molecular function unknown	cytoplasm*
TRP4	YDR354W::CHR4_7	1.579	-1.902	0.153	no	tryptophan biosynthesis	anthranilate phosphoribosyltransferase activity	cytoplasm*
NFU1	YKL040C::CHR11_1	0.017	0.849	0.118	no	iron ion homeostasis	molecular function unknown	mitochondrial matrix
TRM112	YNR046W::CHR14_4	-0.185	-0.19	0.001	yes	tRNA methylation	zinc ion binding*	cytoplasm*
SER1	YOR184W::CHR15_2	-0.049	-0.959	-0.102	no	purine base biosynthesis*	phosphoserine transaminase activity	cytoplasm
PDC1	YLR044C::CHR12_2	0.54	0.552	0.072	no	pyruvate metabolism*	pyruvate decarboxylase activity	cytoplasm*
CLU1	YMR012W::CHR13_2	-0.048	0.457	-0.06	no	translational initiation*	molecular function unknown	cytoplasm*
MAK3	YPR051W::CHR16_4	-0.165	0.134	0.176	no	telomere maintenance*	peptide alpha-N-acetyltransferase activity	NatC complex
CHS2	YBR038W::CHR2_2	0.663	-1.204	-0.067	yes	cytokinesis*	chitin synthase activity	bud neck
CHS2	YBR038W::CHR2_2	-0.272	-0.518	0.092	yes	cytokinesis*	chitin synthase activity	bud neck
SPC97	YHR172W::CHR8_3	3.58	-1.555	-0.352	yes	microtubule nucleation	structural constituent of cytoskeleton	outer plaque of spindle pole body*
FKH1	YIL131C::CHR9_2	0.018	0.422	0.332	no	pseudohyphal growth*	transcription factor activity	nucleus
RPS30A	YLR287C-A::CHR12_4	-0.223	-0.008	0.113	no	translation	structural constituent of ribosome	cytosolic small ribosomal subunit (sensu Eukaryota)
RPL41B	YDL133C-A::CHR00_14	0.838	0.788	-0.192	no	translation	structural constituent of ribosome	cytosolic large ribosomal subunit (sensu Eukaryota)
RPL24A	YGL031C::CHR7_1	0.299	0.149	-0.035	no	translation	structural constituent of ribosome*	cytosolic large ribosomal subunit (sensu Eukaryota)
FCP1	YMR277W::CHR13_5	0.676	-0.167	-0.211	yes	transcription*	phosphoprotein phosphatase activity*	nucleus
LAC1	YKL008C::CHR11_1	-0.14	-1.206	-0.396	no	ceramide biosynthesis*	sphingosine N-acyltransferase activity	endoplasmic reticulum
ERP2	YAL007C::CHR1_1	0.172	0.899	0.011	no	ER to Golgi vesicle-mediated transport	molecular function unknown	ER to Golgi transport vesicle
RPA14	YDR156W::CHR4_5	0.029	-0.094	-0.047	no	telomere maintenance*	DNA-directed RNA polymerase activity	DNA-directed RNA polymerase I complex
MGM101	YJR144W::CHR00_12	-0.121	0.582	-0.153	no	DNA repair*	DNA binding	mitochondrial nucleoid*
YLR407W	YLR407W::CHR12_5	0.772	5.118	-0.534	no	biological process unknown	molecular function unknown	cellular component unknown
RRP45	YDR280W::CHR4_6	-1.446	-0.988	-0.283	yes	35S primary transcript processing*	3'-5'-exoribonuclease activity	nuclear exosome (RNase complex)*
TRL1	YJL087C::CHR10_2	0.134	0.231	0.173	yes	tRNA splicing*	2',3'-cyclic-nucleotide 3'-phosphodiesterase activity*	nucleoplasm*
TRM2	YKR056W::CHR11_3	0.079	-0.246	-0.169	no	tRNA modification	tRNA (m5U54) methyltransferase activity	cellular component unknown
YJL218W	YJL218W::CHR10_1	0.003	-1.112	0.307	no	biological process unknown	acetyltransferase activity	cellular component unknown
HHT1	YBR010W::CHR2_2	0.16	0.942	0.004	no	chromatin assembly or disassembly	DNA binding	nucleus*
RHB1	YCR027C::CHR00_1	-0.631	1.662	-0.461	no	L-arginine transport*	GTPase activity	extrinsic to plasma membrane
CDC45	YLR103C::CHR12_2	0.72	0.205	0.761	yes	DNA replication initiation*	DNA binding	pre-replicative complex*
CTS1	YLR286C::CHR00_12	-0.042	0.405	-0.263	no	cytokinesis, completion of separation*	endochitinase activity	endoplasmic reticulum*
SUR2	YDR297W::CHR4_6	0.044	0.872	0.186	no	sphingolipid biosynthesis*	sphingosine hydroxylase activity	endoplasmic reticulum
DUS4	YLR405W::CHR12_5	0.422	0.421	0.109	no	tRNA modification	tRNA dihydrouridine synthase activity	cellular component unknown
HEM1	YDR232W::CHR4_5	1.151	-0.01	0.04	yes	heme biosynthesis	5-aminolevulinate synthase activity	mitochondrial matrix
PSF2	YJL072C::CHR10_2	-0.484	-0.464	-0.173	yes	DNA-dependent DNA replication	molecular function unknown	nucleus*
MTW1	YAL034W-A::CHR1_1	-0.527	0.84	-0.586	yes	chromosome segregation	molecular function unknown	spindle pole*
LYP1	YNL268W::CHR00_18	0.02	0.413	-0.122	no	basic amino acid transport	basic amino acid transporter activity	mitochondrion*
SYS1	YJL004C::CHR00_13	-1.294	3.412	0.25	no	Golgi to endosome transport*	molecular function unknown	integral to Golgi membrane*
COX19	YLL018C-A::CHR00_4	-1.377	-1.299	0.646	no	cytochrome c oxidase complex assembly*	metal ion transporter activity	cytosol*
TRS20	YBR254C::CHR2_4	0.05	-0.26	-0.038	yes	ER to Golgi vesicle-mediated transport	molecular function unknown	TRAPP complex
GPI11	YDR302W::CHR4_6	-0.058	-0.845	-0.207	yes	GPI anchor biosynthesis	phosphoethanolamine N-methyltransferase activity	endoplasmic reticulum*
OGG1	YML060W::CHR13_1B	-0.499	3.992	0.036	no	telomere maintenance*	purine-specific oxidized base lesion DNA N-glycosylase activity	mitochondrion
OST6	YML019W::CHR13_2	0.325	0.425	0.078	no	protein complex assembly*	dolichyl-diphosphooligosaccharide-protein glycotransferase activity	oligosaccharyl transferase complex
YNL046W	YNL046W::CHR14_4	-0.088	-0.272	-0.102	no	biological process unknown	molecular function unknown	endoplasmic reticulum
SPN1	YPR133C::CHR16_5	0.126	-0.07	0.025	yes	RNA elongation from RNA polymerase II promoter	RNA polymerase II transcription elongation factor activity	transcription elongation factor complex
ICS2	YBR157C::CHR2_3	0.316	0.266	0.314	no	biological process unknown	molecular function unknown	cellular component unknown
RFC3	YNL290W::CHR14_1	-0.074	0.521	-0.178	yes	mismatch repair*	ATPase activity*	nucleus*
RPL32	YBL092W::CHR2_1	-1.179	0.543	0.307	yes	translation	structural constituent of ribosome	cytosolic large ribosomal subunit (sensu Eukaryota)
YER137C	YER137C::CHR00_5	-0.182	1.12	-0.103	no	biological process unknown	molecular function unknown	cellular component unknown
DIB1	YPR082C::CHR16_4	0.969	0.726	0.101	yes	nuclear mRNA splicing, via spliceosome	RNA splicing factor activity, transesterification mechanism	U4/U6 x U5 tri-snRNP complex*
NCB2	YDR397C::CHR4_7	-0.028	1.191	-0.127	yes	negative regulation of transcription from RNA polymerase II promoter	transcription corepressor activity	nucleus
GAS5	YOL030W::CHR15_5	0.307	1.463	0	no	biological process unknown	1,3-beta-glucanosyltransferase activity	cell wall (sensu Fungi)
YBR206W	YBR206W::CHR2_4	-0.233	-0.04	-0.184	no
KAP95	YLR347C::CHR12_5	0.7	0.236	-0.231	yes	protein import into nucleus	protein carrier activity	cytoplasm*
YJR129C	YJR129C::CHR10_4	0.187	0.275	-0.391	no	biological process unknown	S-adenosylmethionine-dependent methyltransferase activity	cytoplasm
PMP1	YCR024C-A::CHR00_1	0.354	0.102	0.082	no	cation transport	enzyme regulator activity	plasma membrane*
TYW3	YGL050W::CHR7_1	0.545	-0.6	0.124	no	biological process unknown	molecular function unknown	cellular component unknown
INM1	YHR046C::CHR8_2	-0.296	-0.199	-0.11	no	inositol phosphate dephosphorylation	inositol-1(or 4)-monophosphatase activity	cytoplasm*
BCD1	YHR040W::CHR8_1	-0.586	3.949	0.302	yes	snoRNA metabolism	nucleic acid binding	cytoplasm*
YML018C	YML018C::CHR13_2	-0.443	-0.31	0.026	no	biological process unknown	molecular function unknown	vacuolar membrane (sensu Fungi)
ALG14	YBR070C::CHR2_2	-0.356	-0.361	-0.01	yes	dolichol-linked oligosaccharide biosynthesis	N-acetylglucosaminyldiphosphodolichol N-acetylglucosaminyltransferase activity*	membrane fraction*
ELP6	YMR312W::CHR00_8	0.408	-0.176	-0.058	no	regulation of transcription from RNA polymerase II promoter	RNA polymerase II transcription elongation factor activity	transcription elongation factor complex
LCB2	YDR062W::CHR4_4	0.625	-0.193	-0.004	yes	sphingolipid biosynthesis	serine C-palmitoyltransferase activity	membrane fraction*
DPB4	YDR121W::CHR4_4	0.454	0.101	-0.188	no	chromatin silencing at telomere*	epsilon DNA polymerase activity	epsilon DNA polymerase complex*
YDR042C	YDR042C::CHR4_3	-0.064	-0.454	-0.11	no	biological process unknown	molecular function unknown	cellular component unknown
SHE3	YBR130C::CHR2_3	-0.273	0.681	0.088	no	intracellular mRNA localization*	mRNA binding	cytoplasm*
CDC50	YCR094W::CHR00_2	0.861	0.191	0.461	no	endocytosis*	phospholipid-translocating ATPase activity	late endosome*
MSH6	YDR097C::CHR4_4	-0.108	0.399	-0.285	no	mismatch repair	DNA binding*	nucleus
EDC3	YEL015W::CHR5_2	-0.304	-0.253	-0.471	no	deadenylylation-independent decapping	molecular function unknown	cytoplasmic mRNA processing body
ATX2	YOR079C::CHR15_1	-0.037	0.187	0.024	no	manganese ion homeostasis	manganese ion transporter activity	Golgi membrane
ALG8	YOR067C::CHR15_1	2.125	1.828	-0.546	no	protein amino acid N-linked glycosylation*	dolichyl pyrophosphate Glc1Man9GlcNAc2 alpha-1,3-glucosyltransferase activity	endoplasmic reticulum membrane
YEA4	YEL004W::CHR5_2	-0.092	0.723	-0.242	no	cell wall chitin biosynthesis*	UDP-N-acetylglucosamine transporter activity	endoplasmic reticulum
SSU1	YPL092W::CHR16_2	0.201	0.851	-0.131	no	sulfite transport	sulfite transporter activity	plasma membrane
TMA22	YJR014W::CHR00_13	0.191	0.04	0.267	no	biological process unknown	RNA binding	cytoplasm
FAU1	YER183C::CHR00_5	-0.226	-0.371	-0.229	no	folic acid and derivative biosynthesis	5-formyltetrahydrofolate cyclo-ligase activity	mitochondrion
HXK2	YGL253W::CHR7_3	0.194	0.016	0.462	no	regulation of cell size*	hexokinase activity	nucleus*
SEC11	YIR022W::CHR00_3	-0.387	-0.987	-0.668	yes	signal peptide processing	signal peptidase activity	endoplasmic reticulum*
ALK1	YGL021W::CHR7_1	0.048	-0.104	0.1	no	mitosis	protein serine/threonine kinase activity	nucleus
DOT1	YDR440W::CHR4_8	-0.237	0.087	-0.001	no	chromatin silencing at telomere*	protein-lysine N-methyltransferase activity	nucleus
CCC1	YLR220W::CHR12_3	0.146	1.019	-0.002	no	iron ion homeostasis*	manganese ion transporter activity*	vacuolar membrane (sensu Fungi)*
RPL1B	YGL135W::CHR7_2	-2.568	-2.488	0.797	no	telomere maintenance*	structural constituent of ribosome	cytosolic large ribosomal subunit (sensu Eukaryota)
MSS116	YDR194C::CHR4_5	-1.199	-2.584	0.231	no	RNA splicing	RNA splicing factor activity, transesterification mechanism*	mitochondrial matrix
RRP4	YHR069C::CHR8_2	-0.194	0.127	-0.113	yes	35S primary transcript processing*	3'-5'-exoribonuclease activity	nuclear exosome (RNase complex)*
ERG2	YMR202W::CHR13_4	3.966	-0.414	-0.798	no	telomere maintenance*	C-8 sterol isomerase activity	endoplasmic reticulum
FIT2	YOR382W::CHR15_4	0.109	-0.271	0.001	no	siderophore transport	molecular function unknown	cell wall (sensu Fungi)
YJR141W	YJR141W::CHR00_12	0.218	-0.026	0.07	yes	mRNA processing	molecular function unknown	cellular component unknown
SEC53	YFL045C::CHR6_1	0.411	-0.096	-0.06	yes	protein targeting to ER	phosphomannomutase activity	cytosol
YHI9	YHR029C::CHR8_1	0.631	0.2	0.452	no	biological process unknown	molecular function unknown	cellular component unknown
HMO1	YDR174W::CHR00_14	-1.773	-1.361	-0.227	no	telomere maintenance*	single-stranded DNA binding*	cytoplasm*
HAM1	YJR069C::CHR00_12	0.393	0.497	0.279	no	DNA repair	molecular function unknown	cytoplasm*
PPA2	YMR267W::CHR13_5	-1.992	-0.881	0.274	no	aerobic respiration	inorganic diphosphatase activity	mitochondrion
MNL1	YHR204W::CHR8_3	1.938	4.113	0.207	no	ER-associated protein catabolism	carbohydrate binding	endoplasmic reticulum
NSE5	YML023C::CHR00_11	0.101	0.831	-0.035	yes	DNA repair	molecular function unknown	nucleus*
NSE5	YML023C::CHR13_2	-0.212	-0.115	0.029	yes	DNA repair	molecular function unknown	nucleus*
MTD1	YKR080W::CHR00_3	0.085	0.632	0.089	no	one-carbon compound metabolism*	methylenetetrahydrofolate dehydrogenase (NAD+) activity	cytosol
EMP24	YGL200C::CHR7_3	1.92	-0.601	0.637	no	ER to Golgi vesicle-mediated transport*	molecular function unknown	endoplasmic reticulum*
GBP2	YCL011C::CHR3_1	-0.232	-0.589	-0.321	no	telomere maintenance*	RNA binding*	nucleus
TMA23	YMR269W::CHR13_5	-0.383	-0.602	-0.302	no	biological process unknown	molecular function unknown	nucleolus
VMA6	YLR447C::CHR00_4	-0.666	-2.292	0.604	no	vacuolar acidification*	hydrogen-transporting ATPase activity, rotational mechanism	vacuolar membrane*
KAP122	YGL016W::CHR7_1	-0.33	-0.414	0.043	no	protein import into nucleus*	protein carrier activity	cytoplasm*
ADE5,7	YGL234W::CHR7_3	0.069	-1.156	-0.264	no	'de novo' IMP biosynthesis*	phosphoribosylamine-glycine ligase activity*	cytoplasm
LEU4	YNL104C::CHR00_16B	0.127	0.78	0.066	no	leucine biosynthesis	2-isopropylmalate synthase activity	cytoplasm*
MCM3	YEL032W::CHR5_2	0.575	-0.136	0.079	yes	DNA replication initiation*	chromatin binding*	cytoplasm*
MGE1	YOR232W::CHR15_3	0.694	-0.371	-0.237	yes	protein import into mitochondrial matrix	unfolded protein binding	mitochondrion*
RMD1	YDL001W::CHR4_1	0.479	5.426	0.039	no	biological process unknown	molecular function unknown	cytoplasm
TOP2	YNL088W::CHR14_3	-0.3	-0.248	-0.302	yes	meiotic recombination*	DNA topoisomerase (ATP-hydrolyzing) activity	nucleus*
UBP1	YDL122W::CHR4_2	-0.189	0.283	0.193	no	protein deubiquitination	ubiquitin-specific protease activity	cytoplasm*
YPR071W	YPR071W::CHR16_4	-0.09	0.074	-0.003	no	biological process unknown	molecular function unknown	integral to membrane
BUD23	YCR047C::CHR00_16A	-1.502	-2.186	-0.399	no	bud site selection	S-adenosylmethionine-dependent methyltransferase activity	cytoplasm*
CLA4	YNL298W::CHR14_1	2.613	1.282	1.483	no	protein amino acid phosphorylation*	protein serine/threonine kinase activity	actin cap
GGA2	YHR108W::CHR8_2	-0.81	1.714	-0.094	no	Golgi to vacuole transport*	ubiquitin binding	Golgi trans face
NSE4	YDL105W::CHR4_2	-0.375	-0.04	-0.172	yes	DNA repair	molecular function unknown	nucleus*
LOS1	YKL205W::CHR11_3	0.269	0.085	0.151	no	tRNA export from nucleus*	tRNA binding*	mitochondrion*
CYS4	YGR155W::CHR00_11	-0.843	-3.609	-0.401	no	cysteine biosynthesis	cystathionine beta-synthase activity	cytoplasm*
SMX2	YFL018W-A::CHR6_1	-0.075	0.621	0.252	yes	nuclear mRNA splicing, via spliceosome	RNA splicing factor activity, transesterification mechanism	U4/U6 x U5 tri-snRNP complex*
YKL063C	YKL063C::CHR11_1	-0.428	-0.295	-0.11	no	biological process unknown	molecular function unknown	Golgi apparatus
SCW10	YMR305C::CHR13_5	0.159	0.761	0.093	no	conjugation with cellular fusion	glucosidase activity	cytoplasm*
YOP1	YPR028W::CHR16_4	0.277	0.132	0.075	no	vesicle-mediated transport	protein binding	integral to membrane
CFD1	YIL003W::CHR9_1	-0.628	0.013	0.151	yes	iron-sulfur cluster assembly	ATPase activity	cytoplasm
TMA7	YLR262C-A::CHR00_4	-0.071	1.285	0.749	no	translation	molecular function unknown	cytoplasm*
MNN2	YBR015C::CHR2_2	1.65	0.594	0.295	no	protein amino acid glycosylation	alpha-1,2-mannosyltransferase activity	Golgi apparatus
ASG1	YIL130W::CHR9_2	-0.14	4.693	-0.22	no	biological process unknown	molecular function unknown	nucleus
ANT1	YPR128C::CHR16_5	-0.367	0.105	-0.316	no	peroxisome organization and biogenesis*	adenine nucleotide transporter activity	cytoplasm*
CDC5	YMR001C::CHR13_2	0.894	-1.176	-0.041	yes	protein amino acid phosphorylation*	protein kinase activity*	nucleus*
ZDS1	YMR273C::CHR13_5	0.302	-0.179	-0.021	no	mRNA export from nucleus*	protein binding	cytoplasm*
PFA4	YOL003C::CHR15_5	0.818	1.557	0.622	no	protein amino acid palmitoylation	protein-cysteine S-palmitoleyltransferase activity	cellular component unknown
SRP101	YDR292C::CHR4_6	-0.043	-0.353	-0.132	yes	protein targeting to ER*	GTP binding*	endoplasmic reticulum membrane*
ADE12	YNL220W::CHR00_18	-0.33	-0.654	0.051	no	telomere maintenance*	adenylosuccinate synthase activity	cytoplasm
MKT1	YNL085W::CHR00_16B	0.026	-0.67	-0.041	no	positive regulation of translation*	nuclease activity	cytoplasm*
ERP5	YHR110W::CHR8_2	0.063	1.073	0.024	no	secretory pathway	molecular function unknown	integral to membrane
KTR6	YPL053C::CHR16_3	-0.407	-1.51	-0.343	no	cell wall organization and biogenesis*	mannosylphosphate transferase activity	membrane fraction
YLR049C	YLR049C::CHR12_2	-0.176	1.704	0.367	no	biological process unknown	molecular function unknown	cellular component unknown
RLF2	YPR018W::CHR16_4	0.714	0.076	0.09	no	nucleosome assembly	transcription regulator activity	nucleus*
RPB3	YIL021W::CHR9_1	1.017	-0.035	0.861	yes	transcription from RNA polymerase II promoter	DNA-directed RNA polymerase activity	DNA-directed RNA polymerase II, core complex
ATF2	YGR177C::CHR7_5	0.232	0.227	-0.088	no	steroid metabolism	alcohol O-acetyltransferase activity	cytoplasm*
SHM1	YBR263W::CHR2_4	0.52	-0.622	0.032	no	one-carbon compound metabolism	glycine hydroxymethyltransferase activity	mitochondrion
ACO1	YLR304C::CHR12_4	-0.104	0.302	1.49	no	mitochondrial genome maintenance*	aconitate hydratase activity	cytosol*
YDL187C	YDL187C::CHR4_2	0.492	0.009	0.128	no
HRT1	YOL133W::CHR00_6	-0.316	-0.47	-0.289	yes	G1/S transition of mitotic cell cycle*	protein binding*	cytoplasm*
BUD16	YEL029C::CHR5_2	-0.155	-1.798	0.921	no	telomere maintenance*	molecular function unknown	cellular component unknown
DOM34	YNL001W::CHR14_4	-0.587	-0.902	-0.323	no	protein biosynthesis*	molecular function unknown	cytoplasm
HFI1	YPL254W::CHR16_1	1.078	-1.943	3.43	no	telomere maintenance*	transcription coactivator activity*	SAGA complex*
YOR304C-A	YOR304C-A::CHR15_4	0.556	0.874	-0.051	no	biological process unknown	molecular function unknown	cytoplasm*
HIS7	YBR248C::CHR2_4	0.528	5.568	-0.361	no	histidine biosynthesis*	imidazoleglycerol-phosphate synthase activity	intracellular
ERG7	YHR072W::CHR8_2	-0.136	-0.171	-0.197	yes	ergosterol biosynthesis	lanosterol synthase activity	endoplasmic reticulum*
RPS25A	YGR027C::CHR7_4	0.146	-0.505	-0.02	no	translation	structural constituent of ribosome	cytosolic small ribosomal subunit (sensu Eukaryota)
TIM50	YPL063W::CHR16_3	0.487	1.66	0.562	yes	protein import into mitochondrial matrix	molecular function unknown	mitochondrial inner membrane presequence translocase complex
SHQ1	YIL104C::CHR9_2	0.602	-0.069	0.053	yes	snoRNA metabolism	molecular function unknown	nucleoplasm
YBT1	YLL048C::CHR00_8	0.063	0.746	-0.051	no	bile acid transport	ATPase activity, coupled to transmembrane movement of substances*	vacuole (sensu Fungi)
CPR3	YML078W::CHR13_1B	-0.814	4.924	-0.365	no	protein folding	peptidyl-prolyl cis-trans isomerase activity	mitochondrion
RPS23B	YPR132W::CHR16_5	-1.41	-2.65	-0.288	no	telomere maintenance*	structural constituent of ribosome	cytosolic small ribosomal subunit (sensu Eukaryota)
FRQ1	YDR373W::CHR4_7	0.433	-0.856	0.369	yes	regulation of signal transduction	enzyme activator activity*	membrane
ILV5	YLR355C::CHR12_5	0.338	0.673	0.134	yes	mitochondrial genome maintenance*	ketol-acid reductoisomerase activity	mitochondrion*
RPL35B	YDL136W::CHR4_2	0.857	0.205	-0.097	no	translation	structural constituent of ribosome	cytosolic large ribosomal subunit (sensu Eukaryota)
SVP26	YHR181W::CHR00_8	0.026	-0.236	0.394	no	protein retention in Golgi*	protein binding	endoplasmic reticulum*
FCY1	YPR062W::CHR16_4	0.213	-0.017	-0.223	no	pyrimidine salvage*	cytosine deaminase activity	cytoplasm*
YPL108W	YPL108W::CHR16_2	-0.195	0.748	0.125	no	biological process unknown	molecular function unknown	cytoplasm
LEO1	YOR123C::CHR15_2	1.536	0.137	-0.02	no	telomere maintenance*	RNA polymerase II transcription elongation factor activity	nucleus*
LSM1	YJL124C::CHR10_2	0.572	0.719	0.147	no	mRNA catabolism*	RNA binding*	cytoplasmic mRNA processing body*
GPI17	YDR434W::CHR4_7	-0.398	-0.492	-0.458	yes	attachment of GPI anchor to protein	GPI-anchor transamidase activity	GPI-anchor transamidase complex
YDR433W	YDR433W::CHR4_7	1.518	-1.3	1.096	no
AUR1	YKL004W::CHR11_1	-0.768	-0.302	0.013	yes	sphingolipid metabolism	inositol phosphoceramide synthase activity	Golgi apparatus
YFH1	YDL120W::CHR4_2	-0.333	1.173	-0.084	yes	iron ion homeostasis*	enzyme regulator activity	mitochondrion*
FKS1	YLR342W::CHR12_5	0.912	0.033	0.476	no	cell wall organization and biogenesis*	1,3-beta-glucan synthase activity	actin cortical patch*
TRM9	YML014W::CHR13_2	0.8	0.588	0.183	no	response to stress*	tRNA (uridine) methyltransferase activity	cytoplasm*
AYR1	YIL124W::CHR9_2	0.944	-0.379	0.536	no	phosphatidic acid biosynthesis	acylglycerone-phosphate reductase activity	cytoplasm*
SPT8	YLR055C::CHR12_2	0.305	-1.093	0.685	no	positive regulation of transcription from RNA polymerase II promoter*	transcription cofactor activity*	nucleus*
SNF4	YGL115W::CHR7_2	0.208	0.314	0.072	no	regulation of transcription from RNA polymerase II promoter*	protein kinase activator activity	cytoplasm*
SWD2	YKL018W::CHR11_1	0.335	-0.152	-0.308	yes	telomere maintenance*	histone lysine N-methyltransferase activity (H3-K4 specific)	mRNA cleavage and polyadenylation specificity factor complex*
NAT1	YDL040C::CHR4_1	3.784	-0.323	0.439	no	N-terminal protein amino acid acetylation	peptide alpha-N-acetyltransferase activity	mitochondrion*
NHP6B	YBR090C-A::CHR2_3	0.182	0.767	0.063	no	regulation of transcription from RNA polymerase II promoter*	chromatin binding	nuclear chromatin*
LCB3	YJL134W::CHR10_1	-0.115	0.719	0.408	no	sphingolipid biosynthesis*	sphingosine-1-phosphate phosphatase activity	endoplasmic reticulum
YGR093W	YGR093W::CHR00_14	-0.325	0.577	0.089	no	biological process unknown	molecular function unknown	nucleus
UBP8	YMR223W::CHR13_4	-0.11	0.072	-0.099	no	protein deubiquitination	ubiquitin-specific protease activity	SAGA complex
MET12	YPL023C::CHR16_3	-0.603	-0.438	-0.261	no	methionine metabolism	methylenetetrahydrofolate reductase (NADPH) activity	cytoplasm
YGR182C	YGR182C::CHR7_5	0.407	1.277	0.094	no
PYC2	YBR218C::CHR2_4	0.042	0.295	-0.059	no	gluconeogenesis*	pyruvate carboxylase activity	cytosol
YPT7	YML001W::CHR13_2	0.578	-0.824	0.198	no	telomere maintenance*	GTPase activity	mitochondrial outer membrane*
SDH3	YKL141W::CHR11_2	0.362	0.063	0.065	yes	tricarboxylic acid cycle*	succinate dehydrogenase (ubiquinone) activity	respiratory chain complex II (sensu Eukaryota)
ARP9	YMR033W::CHR13_2	-0.233	0.689	0.075	yes	chromatin remodeling	general RNA polymerase II transcription factor activity	nucleus*
ARP9	YMR033W::CHR00_11	-0.418	-0.852	0.516	yes	chromatin remodeling	general RNA polymerase II transcription factor activity	nucleus*
MOT1	YPL082C::CHR16_3	-0.381	1.049	-0.265	yes	regulation of transcription from RNA polymerase II promoter*	ATPase activity	mitochondrion*
ARL1	YBR164C::CHR2_3	-1.059	0.339	0.28	no	protein targeting to vacuole*	GTPase activity	Golgi apparatus*
NUP188	YML103C::CHR00_9	0.87	1.887	0.18	no	mRNA export from nucleus*	structural molecule activity	nuclear pore
GCD2	YGR083C::CHR7_4	-0.242	0.049	0.061	yes	translational initiation	translation initiation factor activity*	ribosome*
HPA3	YEL066W::CHR5_2	0.143	1.175	0.1	no	histone acetylation	histone acetyltransferase activity	cytoplasm*
YCP4	YCR004C::CHR3_1	0.42	-0.413	0.098	no	biological process unknown	electron carrier activity	cytoplasm*
RAM1	YDL090C::CHR4_1	1.834	-0.38	0.599	no	protein amino acid farnesylation	protein farnesyltransferase activity	protein farnesyltransferase complex
GPI15	YNL038W::CHR14_4	0.172	0.113	0.074	yes	GPI anchor biosynthesis	UDP-glycosyltransferase activity	glycosylphosphatidylinositol-N-acetylglucosaminyltransferase (GPI-GnT) complex
RHO4	YKR055W::CHR11_3	-0.023	2.906	-0.118	no	actin filament organization*	GTPase activity*	intracellular
CNS1	YBR155W::CHR2_3	0.092	0.557	0.009	yes	protein folding	unfolded protein binding	cytoplasm
ATP5	YDR298C::CHR4_6	-2.151	-0.389	-0.434	no	ATP synthesis coupled proton transport	hydrogen-transporting ATP synthase activity, rotational mechanism	proton-transporting ATP synthase, stator stalk (sensu Eukaryota)
FUN30	YAL019W::CHR1_1	-0.746	2.388	-0.379	no	chromosome organization and biogenesis (sensu Eukaryota)	molecular function unknown	nucleus*
CDC21	YOR074C::CHR15_1	0.001	0.034	0.007	yes	DNA-dependent DNA replication*	thymidylate synthase activity	nucleus
SEC14	YMR079W::CHR00_6	-0.171	0.643	-0.092	yes	sporulation (sensu Fungi)*	phosphatidylinositol transporter activity	cytosol
YNR061C	YNR061C::CHR00_4	-0.404	-0.815	0.034	no	biological process unknown	molecular function unknown	vacuole (sensu Fungi)
RIA1	YNL163C::CHR14_2	1.123	-0.794	0.437	yes	ribosomal large subunit biogenesis*	GTPase activity	cytoplasm
CTF18	YMR078C::CHR00_6	1.6	-1.024	-0.431	no	mitotic sister chromatid cohesion	molecular function unknown	mitochondrion*
ARO1	YDR127W::CHR4_4	0.341	-2.135	-0.037	no	aromatic amino acid family biosynthesis	3-dehydroquinate dehydratase activity*	cytoplasm
SCS2	YER120W::CHR00_5	0.137	0.228	-0.227	no	chromatin silencing at telomere*	protein binding	endoplasmic reticulum*
FKH2	YNL068C::CHR00_16B	-0.31	0.963	-0.027	no	pseudohyphal growth*	transcription factor activity	nucleus
MRS1	YIR021W::CHR00_3	0.103	2.304	0.264	no	Group I intron splicing	RNA binding*	mitochondrion
TRS33	YOR115C::CHR15_2	0.485	-1.098	0.178	no	ER to Golgi vesicle-mediated transport	molecular function unknown	TRAPP complex
CLB4	YLR210W::CHR12_3	-0.088	0.687	0.129	no	G2/M transition of mitotic cell cycle*	cyclin-dependent protein kinase regulator activity	cytoplasm*
GZF3	YJL110C::CHR10_2	-0.478	-0.061	-0.113	no	negative regulation of transcription from RNA polymerase II promoter*	transcription factor activity*	nucleus
YDL157C	YDL157C::CHR4_2	-0.189	-0.324	0.038	no	biological process unknown	molecular function unknown	mitochondrion
EBS1	YDR206W::CHR4_5	0.28	0.62	0.188	no	telomere maintenance*	molecular function unknown	cytoplasm
APM3	YBR288C::CHR00_16A	-0.055	-1.021	0.065	no	vesicle-mediated transport*	molecular function unknown	AP-3 adaptor complex
TCP1	YDR212W::CHR4_5	1.067	0.524	0.461	yes	protein folding*	unfolded protein binding	cytoplasm*
CKA1	YIL035C::CHR9_1	-0.207	4.366	-0.461	no	protein amino acid phosphorylation*	protein kinase CK2 activity	protein kinase CK2 complex
SLD5	YDR489W::CHR4_8	-0.038	1.039	0.325	yes	DNA-dependent DNA replication	molecular function unknown	GINS complex
MRN1	YPL184C::CHR16_2	0.264	0.453	-0.095	no	biological process unknown	molecular function unknown	cytoplasm
NCS6	YGL211W::CHR7_3	-1.064	-0.387	-0.419	no	biological process unknown	molecular function unknown	mitochondrion
STO1	YMR125W::CHR00_9	1.311	-0.666	0.229	no	telomere maintenance*	mRNA binding	commitment complex*
ERG6	YML008C::CHR13_2	1.243	-0.842	-0.86	no	ergosterol biosynthesis	sterol 24-C-methyltransferase activity	mitochondrion*
LSM12	YHR121W::CHR8_2	-0.095	0.492	-0.097	no	RNA metabolism	RNA binding	cytoplasm*
TVP15	YDR100W::CHR4_4	0.047	1.363	-0.076	no	biological process unknown	molecular function unknown	integral to Golgi membrane*
AAT1	YKL106W::CHR11_2	0.642	-0.271	0.746	no	aspartate biosynthesis*	aspartate transaminase activity	mitochondrion
KTI12	YKL110C::CHR11_2	0.164	0.381	0.034	no	carbon utilization	enzyme regulator activity	DNA-directed RNA polymerase II, holoenzyme
BAP3	YDR046C::CHR4_3	0.363	0.557	0.406	no	amino acid transport	amino acid transporter activity	mitochondrion*
PMT5	YDL093W::CHR4_1	-0.298	-0.692	-0.229	no	protein amino acid O-linked glycosylation	dolichyl-phosphate-mannose-protein mannosyltransferase activity	endoplasmic reticulum
TMA16	YOR252W::CHR15_3	0.009	4.178	-0.057	no	biological process unknown	molecular function unknown	nucleus
PDE2	YOR360C::CHR15_4	0.223	0.121	1.042	no	cAMP-mediated signaling	3',5'-cyclic-AMP phosphodiesterase activity	cytoplasm*
ATP16	YDL004W::CHR4_1	-0.184	-0.564	0.008	yes	ATP synthesis coupled proton transport	hydrogen-transporting ATP synthase activity, rotational mechanism	proton-transporting ATP synthase, central stalk (sensu Eukaryota)
RRN9	YMR270C::CHR13_5	-0.028	0.014	0.45	yes	transcription from RNA polymerase I promoter	RNA polymerase I transcription factor activity*	RNA polymerase I upstream activating factor complex
RVB2	YPL235W::CHR16_1	-0.587	-1.401	0.287	yes	35S primary transcript processing*	ATPase activity*	nucleus*
IST2	YBR086C::CHR2_3	0.862	-0.597	-0.739	no	response to osmotic stress	molecular function unknown	plasma membrane*
IRC5	YFR038W::CHR00_2	0.325	-0.12	0.12	no	biological process unknown	helicase activity	cellular component unknown
NIC96	YFR002W::CHR00_18	0.362	0.509	-0.236	yes	mRNA export from nucleus*	structural molecule activity	nuclear pore
NAM9	YNL137C::CHR00_16B	0.585	0.82	0.234	yes	translation	structural constituent of ribosome	mitochondrial small ribosomal subunit
SAS3	YBL052C::CHR2_1	-0.235	-0.959	-0.431	no	chromatin silencing at telomere*	histone acetyltransferase activity*	histone acetyltransferase complex*
FIR1	YER032W::CHR5_3	-0.102	0.315	0.018	no	mRNA polyadenylylation	molecular function unknown	bud neck
KES1	YPL145C::CHR16_2	-0.324	1.703	-0.097	no	vesicle-mediated transport*	oxysterol binding	cytoplasm*
SPC3	YLR066W::CHR12_2	0.252	1.227	0.169	yes	signal peptide processing	signal peptidase activity	signal peptidase complex
YBL036C	YBL036C::CHR2_1	0.09	0.727	0.176	no	amino acid metabolism	alanine racemase activity*	intracellular
YCS4	YLR272C::CHR12_4	-0.122	-0.263	0.057	yes	mitotic sister chromatid segregation*	molecular function unknown	nucleolus*
ITR2	YOL103W::CHR00_6	0.014	0.36	-0.032	no	myo-inositol transport	myo-inositol transporter activity	plasma membrane*
ORC3	YLL004W::CHR12_1	0.562	1.256	0.258	yes	DNA replication initiation*	DNA replication origin binding	pre-replicative complex*
HSL7	YBR133C::CHR2_3	0.023	4.313	-0.296	no	regulation of progression through cell cycle*	protein-arginine N-methyltransferase activity	bud neck
YOR283W	YOR283W::CHR15_3	0.065	2.063	-0.278	no	biological process unknown	molecular function unknown	cytoplasm*
TOM40	YMR203W::CHR13_4	5.925	0.093	-0.119	yes	protein import into mitochondrial matrix	protein transporter activity	mitochondrion*
IPP1	YBR011C::CHR2_2	-0.13	-0.56	-0.276	yes	phosphate metabolism	inorganic diphosphatase activity	cytosol
BUD8	YLR353W::CHR12_5	0.462	0.513	0.3	no	pseudohyphal growth*	molecular function unknown	bud tip*
SRP72	YPL210C::CHR16_1	1.281	1.094	0.266	yes	protein targeting to ER*	signal sequence binding	signal recognition particle (sensu Eukaryota)
CIN8	YEL061C::CHR5_2	0.701	0.773	-0.249	no	mitotic sister chromatid segregation*	microtubule motor activity	mitochondrion*
PSR2	YLR019W::CHR12_1	0.057	0.25	0.281	no	response to stress	phosphoprotein phosphatase activity	plasma membrane
YKL077W	YKL077W::CHR11_1	1.013	0.327	0.136	no	biological process unknown	molecular function unknown	vacuole (sensu Fungi)
BNS1	YGR230W::CHR00_2	0.178	-0.869	0.035	no	meiosis	molecular function unknown	cellular component unknown
CCT8	YJL008C::CHR00_13	-1.039	-1.508	0.761	yes	protein folding*	unfolded protein binding	cytoplasm*
SVL3	YPL032C::CHR16_3	0.818	-0.674	0.267	no	endocytosis	molecular function unknown	cytoplasm*
AVL9	YLR114C::CHR12_2	-0.176	0.763	0.06	no	biological process unknown	molecular function unknown	cytoplasm
CAF4	YKR036C::CHR00_14	0.508	0.708	0.188	no	regulation of transcription, DNA-dependent	protein binding	mitochondrion*
THP2	YHR167W::CHR8_3	-1.141	-2.828	-0.46	no	telomere maintenance*	nucleic acid binding	THO complex
TAD1	YGL243W::CHR7_3	0.21	0.174	-0.036	no	tRNA modification	tRNA specific adenosine deaminase activity	nucleus
TOF2	YKR010C::CHR00_14	0.091	0.388	0.286	no	DNA topological change	molecular function unknown	mitochondrion
YMC1	YPR058W::CHR16_4	-0.163	0.586	0.149	no	transport	transporter activity	mitochondrial inner membrane
CKB2	YOR039W::CHR15_1	-0.131	-0.266	-0.202	no	protein amino acid phosphorylation*	protein kinase CK2 regulator activity	protein kinase CK2 complex
FLX1	YIL134W::CHR9_2	2.379	-1.534	-1.216	no	FAD transport	FAD transporter activity	mitochondrion
HXT3	YDR345C::CHR4_7	0.769	-1.174	-0.19	no	hexose transport	glucose transporter activity*	plasma membrane
RRP46	YGR095C::CHR7_4	0	-0.124	-0.124	yes	35S primary transcript processing*	3'-5'-exoribonuclease activity	nuclear exosome (RNase complex)*
EAF5	YEL018W::CHR5_2	-0.136	-0.026	0.082	no	biological process unknown	molecular function unknown	nucleus*
HCM1	YCR065W::CHR00_1	1.162	-0.348	0	no	telomere maintenance*	specific RNA polymerase II transcription factor activity	nucleus
RPL35A	YDL191W::CHR4_3	2.272	-0.21	0.456	no	translation	structural constituent of ribosome	cytosolic large ribosomal subunit (sensu Eukaryota)
POP8	YBL018C::CHR2_1	0.237	-0.013	0.03	yes	rRNA processing*	ribonuclease P activity*	ribonuclease MRP complex*
RRN7	YJL025W::CHR00_13	0.298	-1.198	-0.114	yes	transcription from RNA polymerase I promoter	RNA polymerase I transcription factor activity	RNA polymerase I transcription factor complex
RPB7	YDR404C::CHR4_7	1.558	1.67	0.282	yes	transcription from RNA polymerase II promoter	DNA-directed RNA polymerase activity	DNA-directed RNA polymerase II, core complex
WHI4	YDL224C::CHR4_3	0.034	0.17	0.315	no	regulation of cell size	RNA binding	cytoplasm
MCX1	YBR227C::CHR2_4	0.047	3.01	0.174	no	biological process unknown	unfolded protein binding*	mitochondrial matrix
PRM9	YAR031W::CHR1_1	-0.112	0.303	0.042	no	vesicle organization and biogenesis	molecular function unknown	endoplasmic reticulum*
MSH3	YCR092C::CHR00_2	0.021	0.092	0.074	no	DNA recombination*	damaged DNA binding	nuclear chromosome
MNT3	YIL014W::CHR9_1	0.107	-0.316	-0.015	no	protein amino acid O-linked glycosylation	alpha-1,3-mannosyltransferase activity	cellular component unknown
ADH1	YOL086C::CHR00_6	-0.687	-3.436	0.566	no	fermentation	alcohol dehydrogenase activity	cytosol
NUP145	YGL092W::CHR7_1	0.132	-0.174	0	yes	mRNA export from nucleus*	structural molecule activity	nuclear pore
POL12	YBL035C::CHR2_1	0.196	-0.119	0.067	yes	DNA replication initiation*	alpha DNA polymerase activity	nucleus*
LYS21	YDL131W::CHR4_2	0.08	0.431	-0.096	no	lysine biosynthesis via aminoadipic acid	homocitrate synthase activity	nucleus
KIP3	YGL216W::CHR7_3	0.228	0.277	0.011	no	mitotic spindle organization and biogenesis in nucleus*	microtubule motor activity	cytoplasmic microtubule*
PRM7	YDL039C::CHR4_1	0.022	-0.27	0.034	no	conjugation with cellular fusion	molecular function unknown	integral to membrane
CBS1	YDL069C::CHR4_1	-0.074	0.128	0.21	no	translation	translation factor activity, nucleic acid binding	mitochondrial inner membrane*
NUP100	YKL068W::CHR11_1	-0.237	-0.55	0.082	no	mRNA export from nucleus*	structural molecule activity	nuclear pore
VAN1	YML115C::CHR00_15	2.669	1.711	1.272	no	protein amino acid N-linked glycosylation	mannosyltransferase activity	membrane*
PAC1	YOR269W::CHR00_17B	0.803	0.163	0.121	no	nuclear migration, microtubule-mediated	molecular function unknown	cytoplasm*
NET1	YJL076W::CHR10_2	0.058	-0.213	0.032	yes	regulation of exit from mitosis*	rDNA binding	nucleolus*
SAP30	YMR263W::CHR13_5	2.166	0.071	1.164	no	telomere maintenance*	histone deacetylase activity	histone deacetylase complex
SUT2	YPR009W::CHR16_4	-0.014	5.385	0.128	no	regulation of transcription from RNA polymerase II promoter*	specific RNA polymerase II transcription factor activity	nucleus
YFR006W	YFR006W::CHR6_1	-0.414	-0.877	-0.468	no	biological process unknown	X-Pro aminopeptidase activity	cytoplasm
CCA1	YER168C::CHR00_5	-0.035	-0.652	-0.192	yes	tRNA modification	tRNA adenylyltransferase activity	cytoplasm*
HRB1	YNL004W::CHR14_4	0.393	1.528	0.136	no	poly(A)+ mRNA export from nucleus	RNA binding	cytoplasm*
CPR5	YDR304C::CHR4_6	0.326	0.988	0.112	no	biological process unknown	peptidyl-prolyl cis-trans isomerase activity	cytoplasm*
YPL199C	YPL199C::CHR16_1	0.109	0.724	-0.152	no	biological process unknown	molecular function unknown	cytoplasm
YNL035C	YNL035C::CHR14_4	0.547	1.661	0.635	no	biological process unknown	molecular function unknown	nucleus
ARO3	YDR035W::CHR4_3	0.96	0.735	-0.116	no	aromatic amino acid family biosynthesis	3-deoxy-7-phosphoheptulonate synthase activity	cytoplasm*
SPT21	YMR179W::CHR13_4	0.648	0.214	0.626	no	telomere maintenance*	molecular function unknown	nucleus
ESP1	YGR098C::CHR7_4	0.457	0.849	0.011	yes	mitotic sister chromatid segregation*	cysteine-type endopeptidase activity	cytoplasm*
GSH2	YOL049W::CHR15_5	0.036	0.462	0.026	no	glutathione biosynthesis	glutathione synthase activity	intracellular
SWP1	YMR149W::CHR13_4	-0.101	-0.025	-0.094	yes	protein amino acid N-linked glycosylation	dolichyl-diphosphooligosaccharide-protein glycotransferase activity	oligosaccharyl transferase complex
OCA2	YNL056W::CHR00_16B	0.275	0.042	0.593	no	biological process unknown	molecular function unknown	cytoplasm
TRX1	YLR043C::CHR12_2	0.12	1.009	-0.162	no	ER to Golgi vesicle-mediated transport*	thiol-disulfide exchange intermediate activity	cytosol*
YML009W-B	YML010W-A::CHR13_2	-0.146	-2.128	-0.341	no
CDS1	YBR029C::CHR2_2	5.021	-0.2	0.032	yes	phosphatidylglycerol biosynthesis*	phosphatidate cytidylyltransferase activity	mitochondrion*
IZH3	YLR023C::CHR12_1	0.249	0.851	-0.08	no	lipid metabolism*	metal ion binding	endoplasmic reticulum*
YVC1	YOR087W::CHR15_1	-0.333	1.672	0.263	no	cation homeostasis	calcium channel activity*	vacuole (sensu Fungi)
ERV15	YBR210W::CHR2_4	0.389	1.103	0.695	no	axial bud site selection	molecular function unknown	integral to membrane
SAM3	YPL274W::CHR16_1	-0.318	-0.591	0.332	no	S-adenosylmethionine transport	S-adenosylmethionine transporter activity	plasma membrane
SME1	YOR159C::CHR15_2	0.403	0.726	-0.011	yes	nuclear mRNA splicing, via spliceosome	RNA splicing factor activity, transesterification mechanism	U4/U6 x U5 tri-snRNP complex*
UPF3	YGR072W::CHR7_4	0.729	0.006	-0.123	no	telomere maintenance*	molecular function unknown	cytoplasm*
YDR417C	YDR417C::CHR00_17A/CHR00_18	-0.187	-0.519	0.011	no
TOM71	YHR117W::CHR8_2	-0.211	-0.673	-0.308	no	biological process unknown	protein transporter activity	mitochondrial outer membrane*
YEA6	YEL006W::CHR5_2	-0.027	4.222	0.114	no	transport*	transporter activity*	mitochondrion*
FHL1	YPR104C::CHR00_18	-0.049	0.501	-0.061	yes	rRNA processing*	transcription factor activity	nucleus*
PDC5	YLR134W::CHR12_3	0.274	-0.428	-0.17	no	pyruvate metabolism*	pyruvate decarboxylase activity	cytoplasm*
PRO1	YDR300C::CHR4_6	-1.697	-2.868	-0.567	no	telomere maintenance*	glutamate 5-kinase activity	cytoplasm
SER2	YGR208W::CHR7_5	-0.187	2.902	-0.34	no	serine family amino acid biosynthesis	phosphoserine phosphatase activity	cytoplasm*
NUP84	YDL116W::CHR4_2	3.334	-1.606	0.738	no	mRNA export from nucleus*	structural molecule activity	nuclear pore
POP1	YNL221C::CHR14_2	-0.247	-0.107	-0.021	yes	rRNA processing*	ribonuclease P activity*	ribonuclease MRP complex*
AGP1	YCL025C::CHR3_1	-0.062	0.444	-0.246	no	amino acid transport	amino acid transporter activity*	plasma membrane
FRE4	YNR060W::CHR00_4	0.314	-0.321	0.093	no	siderophore-iron transport	ferric-chelate reductase activity	plasma membrane
MTR10	YOR160W::CHR15_2	-0.272	-0.368	-0.139	yes	protein import into nucleus*	nuclear localization sequence binding	cytoplasm*
PFK27	YOL136C::CHR00_6	-0.225	4.929	-0.018	no	fructose 2,6-bisphosphate metabolism*	6-phosphofructo-2-kinase activity	cytoplasm
YCR090C	YCR090C::CHR00_2	0.024	0.832	-0.112	no	biological process unknown	molecular function unknown	cytoplasm*
TAH18	YPR048W::CHR16_4	0.139	0.04	0.145	yes	biological process unknown	molecular function unknown	cellular component unknown
RSA1	YPL193W::CHR16_1	-0.547	-1.458	-0.106	no	telomere maintenance*	molecular function unknown	nucleoplasm
FUN12	YAL035W::CHR1_1	-0.652	-2.29	0.195	no	translational initiation	GTPase activity*	mitochondrion*
TRE1	YPL176C::CHR16_2	-0.398	-0.51	-0.038	no	biological process unknown	receptor activity	plasma membrane
HOC1	YJR075W::CHR10_4	0.621	-0.509	0.625	no	cell wall mannoprotein biosynthesis*	alpha-1,6-mannosyltransferase activity*	alpha-1,6-mannosyltransferase complex
ATM1	YMR301C::CHR13_5	-0.651	-0.277	-0.282	yes	iron ion homeostasis	ATPase activity, coupled to transmembrane movement of substances	mitochondrial inner membrane
SSU72	YNL222W::CHR14_2	0.172	-0.161	-0.058	yes	35S primary transcript processing*	RNA binding*	nucleus*
MDM1	YML104C::CHR00_9	0.062	0.897	0.084	no	mitochondrion organization and biogenesis*	structural constituent of cytoskeleton	cytoplasm*
RET1	YOR207C::CHR15_3	-0.122	0.037	0.05	yes	transcription from RNA polymerase III promoter	DNA-directed RNA polymerase activity	DNA-directed RNA polymerase III complex
COX9	YDL067C::CHR4_1	-0.143	-1.04	-0.038	no	mitochondrial electron transport, cytochrome c to oxygen	cytochrome-c oxidase activity	respiratory chain complex IV (sensu Eukaryota)
SEC13	YLR208W::CHR12_3	1.184	3.518	1.31	yes	ER to Golgi vesicle-mediated transport*	structural molecule activity	cytoplasm*
GPI14	YJR013W::CHR00_13	-0.02	0.339	0.201	yes	GPI anchor biosynthesis*	mannosyltransferase activity	endoplasmic reticulum membrane
ORC2	YBR060C::CHR2_2	0.098	-0.783	-0.342	yes	DNA replication initiation*	DNA replication origin binding	pre-replicative complex*
PSF1	YDR013W::CHR4_3	0.188	2.345	0.016	yes	DNA-dependent DNA replication	molecular function unknown	GINS complex
SYF2	YGR129W::CHR7_5	-0.314	0.112	0.171	no	nuclear mRNA splicing, via spliceosome*	RNA splicing factor activity, transesterification mechanism	spliceosome complex
SCS7	YMR272C::CHR13_5	-1.467	-2.233	-1.84	no	fatty acid metabolism	oxidoreductase activity	endoplasmic reticulum
OCA5	YHL029C::CHR8_1	0.08	-0.975	0.405	no	metabolism	molecular function unknown	cytoplasm
RNA1	YMR235C::CHR13_5	0.404	1.817	0.161	yes	protein import into nucleus*	Ran GTPase activator activity	nucleus*
TAD3	YLR316C::CHR12_4	0.198	0.168	0.079	yes	tRNA modification	tRNA specific adenosine deaminase activity	cytoplasm*
COP1	YDL145C::CHR4_2	-0.068	0.556	0.693	yes	ER to Golgi vesicle-mediated transport*	molecular function unknown	COPI vesicle coat
VIP1	YLR410W::CHR12_5	-0.963	-2.262	-0.014	no	actin cytoskeleton organization and biogenesis	molecular function unknown	cytoplasm
POP6	YGR030C::CHR7_4	-0.062	0.433	0.431	yes	rRNA processing*	ribonuclease P activity*	ribonuclease MRP complex*
RPB2	YOR151C::CHR15_2	0.973	4.24	0.559	yes	transcription from RNA polymerase II promoter	DNA-directed RNA polymerase activity	DNA-directed RNA polymerase II, core complex
NCP1	YHR042W::CHR8_1	-0.218	2.511	0.011	yes	ergosterol biosynthesis*	electron carrier activity	mitochondrion*
CHD1	YER164W::CHR00_5	0.478	-0.447	0.417	no	chromatin remodeling*	ATPase activity*	mitochondrion*
LIP5	YOR196C::CHR15_3	0.526	0.471	0.445	no	lipoic acid biosynthesis	lipoic acid synthase activity	mitochondrion
SSY5	YJL156C::CHR10_1	0.139	0.168	0.058	yes	protein processing*	serine-type endopeptidase activity*	extrinsic to plasma membrane
BNA1	YJR025C::CHR00_13	-0.12	2.464	0.299	no	NAD biosynthesis	3-hydroxyanthranilate 3,4-dioxygenase activity	cytoplasm
CWC27	YPL064C::CHR16_3	-0.239	0.566	-0.073	no	biological process unknown	molecular function unknown	spliceosome complex
ARP1	YHR129C::CHR8_2	5.094	3.346	0.548	no	establishment of mitotic spindle orientation*	structural constituent of cytoskeleton	dynactin complex
JLP2	YMR132C::CHR00_9	-0.117	0.599	-0.013	no	biological process unknown	molecular function unknown	cytoplasm
VIK1	YPL253C::CHR16_1	0.405	-0.128	-0.141	no	mitotic sister chromatid cohesion*	microtubule motor activity	spindle pole body*
YDR134C	YDR134C::CHR4_4	0.196	0.339	0.188	no	biological process unknown	molecular function unknown	cell wall (sensu Fungi)
IMP1	YMR150C::CHR13_4	0.431	-0.931	1.107	no	mitochondrial protein processing	peptidase activity*	mitochondrial inner membrane peptidase complex
CBR1	YIL043C::CHR9_1	-0.432	3.781	-0.257	no	electron transport	cytochrome-b5 reductase activity	mitochondrion*
SRP1	YNL189W::CHR14_2	0.471	-0.763	-0.147	yes	nucleocytoplasmic transport	protein carrier activity	cytoplasm*
SRP21	YKL122C::CHR11_2	-0.07	0.218	0.02	yes	protein targeting to ER*	signal sequence binding	nucleus*
MRC1	YCL061C::CHR3_1	0.129	-0.138	-0.018	no	telomere maintenance*	molecular function unknown	nucleus*
BUB3	YOR026W::CHR15_1	0.964	0.818	0.493	no	mitotic spindle checkpoint	molecular function unknown	condensed nuclear chromosome kinetochore
YCK3	YER123W::CHR00_5	0.044	0.611	0.227	no	protein amino acid phosphorylation	casein kinase I activity	nucleus*
RAD23	YEL037C::CHR5_2	0.085	0.47	-0.172	no	ER-associated protein catabolism*	protein binding, bridging*	mitochondrion*
QCR7	YDR529C::CHR4_8	-1.911	-1.171	-0.066	no	aerobic respiration*	ubiquinol-cytochrome-c reductase activity	respiratory chain complex III (sensu Eukaryota)
DCP1	YOL149W::CHR00_10	0.302	0.145	0.243	yes	mRNA catabolism*	mRNA binding*	cytoplasmic mRNA processing body
TRS31	YDR472W::CHR4_8	-0.378	-0.718	0.172	yes	ER to Golgi vesicle-mediated transport	molecular function unknown	TRAPP complex
YMR144W	YMR144W::CHR13_4	0.072	-0.479	-0.178	no	biological process unknown	molecular function unknown	nucleus
SMY2	YBR172C::CHR2_3	0.123	1.118	0.092	no	cytoskeleton organization and biogenesis	molecular function unknown	cytoplasm
PTC3	YBL056W::CHR2_1	-0.267	-1.025	-0.283	no	protein amino acid dephosphorylation*	protein phosphatase type 2C activity	cytoplasm*
VPS9	YML097C::CHR00_9	0.356	0.832	0.805	no	telomere maintenance*	guanyl-nucleotide exchange factor activity	cytosol
NMD2	YHR077C::CHR8_2	0.673	-0.986	-0.1	no	telomere maintenance*	protein binding	cytoplasm*
HCR1	YLR192C::CHR00_11	-0.572	-1.083	-0.19	no	telomere maintenance*	translation initiation factor activity*	eukaryotic translation initiation factor 3 complex
IRR1	YIL026C::CHR9_1	0.037	-1.047	-0.126	yes	mitotic sister chromatid cohesion*	protein binding	nucleus*
PLB2	YMR006C::CHR13_2	0.12	0.941	-0.039	no	glycerophospholipid metabolism	lysophospholipase activity	cell wall (sensu Fungi)*
FMP41	YNL168C::CHR14_2	-0.013	0.068	-0.52	no	biological process unknown	molecular function unknown	mitochondrion
TFB4	YPR056W::CHR16_4	0.503	1.698	0.124	yes	transcription initiation from RNA polymerase II promoter*	general RNA polymerase II transcription factor activity	transcription factor TFIIH complex
MET31	YPL038W::CHR16_3	-0.659	3.731	-0.052	no	regulation of transcription*	DNA binding*	cytoplasm*
GLE2	YER107C::CHR00_5	-0.791	-2.883	0.029	no	mRNA export from nucleus*	structural molecule activity	nuclear pore
RIM2	YBR192W::CHR2_4	0.241	0.955	0.163	yes	mitochondrial genome maintenance*	transporter activity*	mitochondrion
YBR074W	YBR074W::CHR2_2	0.024	0.176	0.08	no	proteolysis	metalloendopeptidase activity	cellular component unknown
BRE5	YNR051C::CHR00_4	1.526	2.272	-0.585	no	protein deubiquitination	molecular function unknown	cytoplasm
YGR117C	YGR117C::CHR00_14	0.223	-0.625	-0.154	no	biological process unknown	molecular function unknown	cytoplasm
ABF1	YKL112W::CHR11_2	0.425	0.401	-0.069	yes	chromatin remodeling*	DNA binding*	nucleus*
SPR6	YER115C::CHR00_5	-0.414	0.355	-0.284	no	sporulation (sensu Fungi)	molecular function unknown	cellular component unknown
SMM1	YNR015W::CHR14_4	0.302	1.016	0.291	no	tRNA modification*	tRNA dihydrouridine synthase activity	cytoplasm*
TEM1	YML064C::CHR13_1B	0.462	0.058	-0.027	yes	regulation of exit from mitosis	protein binding*	spindle pole body
LOT5	YKL183W::CHR11_2	-0.013	2.135	0.103	no	biological process unknown	molecular function unknown	cytoplasm*
CCT4	YDL143W::CHR4_2	0.495	0.201	0.331	yes	protein folding*	unfolded protein binding	cytoplasm*
RPS17A	YML024W::CHR13_2	-0.189	-0.862	0.746	no	telomere maintenance*	structural constituent of ribosome	cytosolic small ribosomal subunit (sensu Eukaryota)
ICE2	YIL090W::CHR9_1	-1.501	-0.126	-0.224	no	endoplasmic reticulum organization and biogenesis	molecular function unknown	endoplasmic reticulum
SBH2	YER019C-A::CHR5_3	0.133	0.073	-0.211	no	cotranslational protein targeting to membrane	protein transporter activity*	endoplasmic reticulum*
YMR010W	YMR010W::CHR13_2	0.233	0.153	0.524	no	metabolism	molecular function unknown	cytoplasm
YLR297W	YLR297W::CHR12_4	-0.081	-0.179	0.126	no	biological process unknown	molecular function unknown	vacuole (sensu Fungi)
SPT4	YGR063C::CHR00_14	1.008	-1.204	-0.35	no	chromosome segregation*	RNA polymerase II transcription elongation factor activity	nucleus*
YJR056C	YJR056C::CHR00_13	-0.657	0.022	-0.601	no	biological process unknown	molecular function unknown	cytoplasm*
HCH1	YNL281W::CHR14_1	-0.006	1.135	-0.011	no	telomere maintenance*	chaperone binding*	cytoplasm*
RTT106	YNL206C::CHR14_2	0.357	-1.142	0.215	no	negative regulation of DNA transposition	molecular function unknown	nucleus
NPC2	YDL046W::CHR4_1	0.127	0.269	0.278	no	sterol transport	molecular function unknown	vacuole (sensu Fungi)*
SPA2	YLL021W::CHR12_1	1.277	0.429	0.015	no	pseudohyphal growth*	cytoskeletal regulatory protein binding	bud neck*
NUP2	YLR335W::CHR12_5	-0.113	-0.889	-0.044	no	mRNA export from nucleus*	structural molecule activity	mitochondrion*
ATP17	YDR377W::CHR4_7	-0.571	0.474	-0.046	no	ATP synthesis coupled proton transport	hydrogen-transporting ATP synthase activity, rotational mechanism	proton-transporting ATP synthase complex, coupling factor F(o) (sensu Eukaryota)
YHR045W	YHR045W::CHR00_8	0.197	0.249	-0.484	no	biological process unknown	molecular function unknown	endoplasmic reticulum
PHO91	YNR013C::CHR14_4	0.485	0.685	0.109	no	phosphate transport	phosphate transporter activity	membrane
JJJ1	YNL227C::CHR14_2	-0.581	-0.463	-0.376	no	endocytosis*	molecular function unknown	cytoplasm*
YCF1	YDR135C::CHR4_4	-0.346	0.524	-0.181	no	response to metal ion*	bilirubin transporter activity*	vacuolar membrane
NIF3	YGL221C::CHR7_3	-0.686	-0.891	-0.722	no	biological process unknown	molecular function unknown	cytoplasm*
KAR1	YNL188W::CHR14_2	0.037	-0.138	0.378	yes	spindle pole body duplication in nuclear envelope*	protein binding	half bridge of spindle pole body
YJR015W	YJR015W::CHR00_13	0.136	-0.087	-0.13	no	biological process unknown	molecular function unknown	cytoplasm*
GPI2	YPL076W::CHR16_3	0	-1.139	0.203	yes	GPI anchor biosynthesis	UDP-glycosyltransferase activity	endoplasmic reticulum*
MYO1	YHR023W::CHR00_10	0.393	-0.105	0.18	yes	response to osmotic stress*	microfilament motor activity	contractile ring (sensu Saccharomyces)
ERG11	YHR007C::CHR00_10	0.031	-0.235	0.026	yes	ergosterol biosynthesis	sterol 14-demethylase activity	endoplasmic reticulum
SAN1	YDR143C::CHR4_4	-0.306	-1.265	-0.465	no	response to stress*	ubiquitin-protein ligase activity	nucleus
NMT1	YLR195C::CHR12_3	0.692	-1.182	-0.257	yes	N-terminal peptidyl-glycine N-myristoylation	glycylpeptide N-tetradecanoyltransferase activity	cytosol
NMA111	YNL123W::CHR14_3	-0.457	4.208	-0.52	no	lipid metabolism*	serine-type peptidase activity	nucleus
YFR020W	YFR020W::CHR6_1	-0.162	0.802	-0.103	no
CCT2	YIL142W::CHR9_2	0.243	0.577	-0.186	yes	protein folding*	unfolded protein binding	cytoplasm*
NPL6	YMR091C::CHR00_6	1.019	0.062	1.039	no	telomere maintenance*	molecular function unknown	nucleus*
SVF1	YDR346C::CHR4_7	0.535	1.052	0.024	no	response to oxidative stress	molecular function unknown	cytoplasm*
TAH11	YJR046W::CHR00_13	-0.262	-0.292	0.031	yes	regulation of DNA replication initiation	molecular function unknown	cytoplasm*
ALD5	YER073W::CHR5_3	-0.7	-0.721	-0.341	no	electron transport*	3-chloroallyl aldehyde dehydrogenase activity	mitochondrion
BRL1	YHR036W::CHR8_1	-0.749	0.448	0.478	yes	mRNA export from nucleus*	molecular function unknown	endoplasmic reticulum*
DSS4	YPR017C::CHR16_4	0.041	0.134	0.059	no	secretory pathway	guanyl-nucleotide exchange factor activity*	membrane fraction*
YDR444W	YDR444W::CHR00_17A	0.642	0.678	0.219	no	biological process unknown	molecular function unknown	cytoplasm
SGF11	YPL047W::CHR16_3	-0.04	0.336	0.162	no	regulation of transcription from RNA polymerase II promoter*	molecular function unknown	nucleus*
IML3	YBR107C::CHR2_3	0.264	3.39	1.127	no	sporulation (sensu Fungi)*	molecular function unknown	outer kinetochore of condensed nuclear chromosome
TAF3	YPL011C::CHR16_3	0.228	0.337	0.247	yes	transcription initiation from RNA polymerase II promoter*	general RNA polymerase II transcription factor activity	transcription factor TFIID complex
TOM70	YNL121C::CHR00_16B	1.634	-0.088	0.025	no	protein import into mitochondrial matrix*	protein transporter activity	mitochondrial outer membrane*
PFA5	YDR459C::CHR4_8	-0.5	2.091	-0.036	no	protein amino acid palmitoylation	protein-cysteine S-palmitoleyltransferase activity	cellular component unknown
MMR1	YLR190W::CHR12_3	0.417	0.276	0.266	no	mitochondrion inheritance	molecular function unknown	mitochondrion*
ELG1	YOR144C::CHR15_2	0.259	1.617	0.441	no	telomere maintenance*	molecular function unknown	cytoplasm*
NUF2	YOL069W::CHR15_5	-0.676	-0.685	-0.253	yes	chromosome segregation*	structural constituent of cytoskeleton	spindle pole body*
MIR1	YJR077C::CHR00_12	0.147	-0.047	0.008	no	phosphate transport	inorganic phosphate transporter activity	mitochondrion*
CSL4	YNL232W::CHR14_2	-0.284	-0.398	0.237	yes	35S primary transcript processing*	3'-5'-exoribonuclease activity	nuclear exosome (RNase complex)*
PRS5	YOL061W::CHR15_5	-0.588	3.513	-0.102	no	telomere maintenance*	ribose phosphate diphosphokinase activity	cytoplasm
NIT2	YJL126W::CHR10_2	-0.555	0.718	-0.17	no	biological process unknown	hydrolase activity, acting on carbon-nitrogen (but not peptide) bonds	cellular component unknown
COX8	YLR395C::CHR12_5	-0.079	-0.66	-0.228	no	mitochondrial electron transport, cytochrome c to oxygen	cytochrome-c oxidase activity	respiratory chain complex IV (sensu Eukaryota)
HUT1	YPL244C::CHR16_1	1.851	-1.059	-0.415	no	UDP-galactose transport	UDP-galactose transporter activity	cellular component unknown
TBF1	YPL128C::CHR16_2	-0.026	0.442	-0.104	yes	loss of chromatin silencing	DNA binding*	nucleus*
SOP4	YJL192C::CHR10_1	1.209	1.474	0.065	no	ER to Golgi vesicle-mediated transport	molecular function unknown	endoplasmic reticulum*
COY1	YKL179C::CHR11_2	0.239	1.005	0.055	no	Golgi vesicle transport	molecular function unknown	Golgi membrane
SPC19	YDR201W::CHR4_5	-0.106	-0.035	0.13	yes	mitotic spindle organization and biogenesis in nucleus*	structural constituent of cytoskeleton	spindle pole body*
ESC2	YDR363W::CHR4_7	0.611	2.202	0.028	no	chromatin silencing at silent mating-type cassette	molecular function unknown	nucleus
MNS1	YJR131W::CHR00_12	-0.018	-0.271	0.022	no	protein amino acid N-linked glycosylation*	mannosyl-oligosaccharide 1,2-alpha-mannosidase activity	endoplasmic reticulum
DYN3	YMR299C::CHR13_5	2.382	0.929	0.792	no	nuclear migration, microtubule-mediated	motor activity	cytoplasmic microtubule*
FLC3	YGL139W::CHR7_2	-0.326	0.222	-0.145	no	biological process unknown	molecular function unknown	mitochondrion*
SKI6	YGR195W::CHR7_5	0.42	1.035	0.16	yes	35S primary transcript processing*	3'-5'-exoribonuclease activity	nuclear exosome (RNase complex)*
GCV1	YDR019C::CHR4_3	-0.058	2.3	-0.205	no	one-carbon compound metabolism*	glycine dehydrogenase (decarboxylating) activity	mitochondrion*
CKB1	YGL019W::CHR7_1	-0.426	-0.416	0.078	no	protein amino acid phosphorylation*	protein kinase CK2 regulator activity	protein kinase CK2 complex
GAB1	YLR459W::CHR00_4	0.358	-0.004	-0.114	yes	attachment of GPI anchor to protein	GPI-anchor transamidase activity	GPI-anchor transamidase complex
PGA1	YNL158W::CHR14_2	-0.086	0.813	-0.106	yes	secretory pathway	molecular function unknown	nuclear envelope
ALF1	YNL148C::CHR14_2	0.975	1.078	0.457	no	post-chaperonin tubulin folding pathway*	microtubule binding*	cytoplasm*
POL2	YNL262W::CHR14_1	0.308	0.591	-0.104	yes	chromatin silencing at telomere*	epsilon DNA polymerase activity	replication fork*
BNI5	YNL166C::CHR14_2	0.311	0.715	0.049	no	cytokinesis*	molecular function unknown	bud neck*
CLB3	YDL155W::CHR4_2	-0.126	0.662	0.031	no	G2/M transition of mitotic cell cycle*	cyclin-dependent protein kinase regulator activity	cytoplasm*
SXM1	YDR395W::CHR4_7	0.809	-0.636	0.451	no	mRNA export from nucleus*	protein carrier activity	nucleus
SPC110	YDR356W::CHR4_7	0.328	0.448	0.255	yes	microtubule nucleation	structural constituent of cytoskeleton	central plaque of spindle pole body*
TAF8	YML114C::CHR00_9	0.881	0.876	-0.506	yes	transcription from RNA polymerase II promoter	RNA polymerase II transcription factor activity	nucleus*
MTO1	YGL236C::CHR7_3	-0.086	0.249	0.007	no	protein biosynthesis*	molecular function unknown	mitochondrion
MMT1	YMR177W::CHR13_4	0.251	-0.352	-0.238	no	iron ion homeostasis	molecular function unknown	mitochondrion*
NTA1	YJR062C::CHR00_13	0.131	0.218	0.001	no	protein catabolism*	protein N-terminal asparagine amidohydrolase activity	mitochondrion
SKP1	YDR328C::CHR4_6	-0.619	1.097	0.085	yes	protein complex assembly*	protein binding*	cytoplasm*
LCB1	YMR296C::CHR13_5	0.036	1.524	-0.072	yes	sphingolipid biosynthesis	serine C-palmitoyltransferase activity	membrane fraction*
RGD2	YFL047W::CHR6_1	0.167	1.585	0.355	no	small GTPase mediated signal transduction	Rho GTPase activator activity	cytoplasm*
PHO88	YBR106W::CHR2_3	0.996	0.506	1.274	no	telomere maintenance*	phosphate transporter activity	mitochondrion*
CTR1	YPR124W::CHR16_5	1.005	-0.075	3.618	no	copper ion import	copper uptake transporter activity	plasma membrane
PRP16	YKR086W::CHR00_4	0.002	-0.417	0.089	yes	formation of catalytic U2-type spliceosome for second transesterification step	RNA splicing factor activity, transesterification mechanism*	spliceosome complex
YDL211C	YDL211C::CHR4_3	0.273	0.195	0.318	no	biological process unknown	molecular function unknown	vacuole (sensu Fungi)
CYB5	YNL111C::CHR00_18	1.398	-1.372	-0.151	no	electron transport*	electron carrier activity	endoplasmic reticulum membrane*
TUB2	YFL037W::CHR6_1	0.422	0.316	0.234	yes	mitotic sister chromatid segregation*	structural constituent of cytoskeleton	spindle pole body*
TVP23	YDR084C::CHR4_4	0.004	0.628	-0.155	no	biological process unknown	molecular function unknown	cytoplasm*
CSE1	YGL238W::CHR7_3	-0.19	-0.488	-0.18	yes	protein export from nucleus	importin-alpha export receptor activity	nuclear envelope
PPR1	YLR014C::CHR12_1	0.158	-0.751	-0.066	no	regulation of transcription, DNA-dependent*	transcription factor activity	nucleus
YER186C	YER186C::CHR00_5	0.189	0.967	0.003	no	biological process unknown	molecular function unknown	cellular component unknown
NUP133	YKR082W::CHR00_3	2.778	-0.715	0.392	no	mRNA export from nucleus*	structural molecule activity	nuclear pore
SMD3	YLR147C::CHR12_3	0.365	-0.603	-0.349	yes	nuclear mRNA splicing, via spliceosome	RNA splicing factor activity, transesterification mechanism*	U4/U6 x U5 tri-snRNP complex*
APN1	YKL114C::CHR11_2	1.268	-0.016	0.364	no	telomere maintenance*	DNA-(apurinic or apyrimidinic site) lyase activity*	nucleus*
GET2	YER083C::CHR5_3	1.678	-0.28	0.827	no	cell wall organization and biogenesis*	molecular function unknown	endoplasmic reticulum*
SPT16	YGL207W::CHR7_3	0.189	0.77	0.023	yes	chromatin remodeling*	RNA polymerase II transcription elongation factor activity*	nuclear chromatin*
GEA1	YJR031C::CHR00_13	0.171	0.667	-0.218	no	ER to Golgi vesicle-mediated transport*	ARF guanyl-nucleotide exchange factor activity	Golgi-associated vesicle*
MYO4	YAL029C::CHR1_1	0.126	-0.274	-0.185	no	intracellular mRNA localization*	microfilament motor activity	mitochondrion*
LAS1	YKR063C::CHR11_3	0.36	-0.05	0.009	yes	establishment of cell polarity (sensu Fungi)*	molecular function unknown	nucleus*
SNM1	YDR478W::CHR4_8	-0.26	0.788	0.024	yes	rRNA processing	ribonuclease MRP activity	ribonuclease MRP complex
RNH202	YDR279W::CHR4_6	0.501	0.868	-0.127	no	DNA replication	ribonuclease H activity	nucleus
TFB2	YPL122C::CHR16_2	0.089	0.425	0.093	yes	transcription initiation from RNA polymerase II promoter*	general RNA polymerase II transcription factor activity	transcription factor TFIIH complex*
YPR174C	YPR174C::CHR16_5	0.104	0.59	0.235	no	biological process unknown	molecular function unknown	nuclear envelope*
IFH1	YLR223C::CHR12_3	0.336	0.023	0.144	yes	rRNA processing*	transcription factor activity	nucleus*
SMF2	YHR050W::CHR8_2	1.049	1.013	0.054	no	manganese ion transport	di-, tri-valent inorganic cation transporter activity*	mitochondrion*
PRP19	YLL036C::CHR12_1	0.28	-0.34	-0.085	yes	nuclear mRNA splicing, via spliceosome*	RNA splicing factor activity, transesterification mechanism	cytoplasm*
TFA1	YKL028W::CHR11_1	-0.135	0.08	-0.08	yes	transcription initiation from RNA polymerase II promoter	general RNA polymerase II transcription factor activity	transcription factor TFIIE complex
SMD2	YLR275W::CHR12_4	0.086	0.885	0.003	yes	nuclear mRNA splicing, via spliceosome	RNA splicing factor activity, transesterification mechanism	U4/U6 x U5 tri-snRNP complex*
TEA1	YOR337W::CHR15_4	-0.27	1.001	0.129	no	transcription	DNA binding	nucleus
REB1	YBR049C::CHR2_2	-1.03	3.099	-0.989	yes	regulation of transcription from RNA polymerase II promoter*	RNA polymerase II transcription factor activity*	nucleus
DLT1	YMR126C::CHR00_9	0.052	-1.023	-0.019	no	biological process unknown	molecular function unknown	cellular component unknown
ATP3	YBR039W::CHR2_2	0.587	0.313	0.227	no	ATP synthesis coupled proton transport	hydrogen-transporting ATP synthase activity, rotational mechanism	proton-transporting ATP synthase, central stalk (sensu Eukaryota)
RIP1	YEL024W::CHR5_2	-0.937	-3.259	-0.295	no	aerobic respiration*	ubiquinol-cytochrome-c reductase activity	respiratory chain complex III (sensu Eukaryota)
TAF9	YMR236W::CHR13_5	-0.15	-0.02	0.082	yes	transcription initiation from RNA polymerase II promoter*	general RNA polymerase II transcription factor activity	SAGA complex*
SNU56	YDR240C::CHR4_5	1.644	-0.385	0.438	yes	nuclear mRNA splicing, via spliceosome	mRNA binding	snRNP U1*
MST27	YGL051W::CHR7_1	-0.111	0.58	-0.243	no	vesicle organization and biogenesis	protein binding	endoplasmic reticulum*
YKL075C	YKL075C::CHR11_1	0.286	-0.338	0.204	no	response to drug	molecular function unknown	cytoplasm
MAD1	YGL086W::CHR7_1	0.033	1.829	-0.035	no	mitotic spindle checkpoint*	molecular function unknown	nucleus*
GRX3	YDR098C::CHR4_4	0.619	-0.017	-0.114	no	response to oxidative stress	thiol-disulfide exchange intermediate activity	nucleus*
NIT3	YLR351C::CHR12_5	0.135	0.75	0.104	no	biological process unknown	hydrolase activity, acting on carbon-nitrogen (but not peptide) bonds	cytoplasm*
MSH2	YOL090W::CHR00_6	-0.51	-0.022	-0.274	no	DNA recombination*	ATPase activity*	nuclear chromosome
HSP31	YDR533C::CHR4_8	-0.707	0.014	0.22	no	biological process unknown	unfolded protein binding*	soluble fraction
RUD3	YOR216C::CHR15_3	2.475	0.089	2.05	no	ER to Golgi vesicle-mediated transport	molecular function unknown	Golgi apparatus
HLJ1	YMR161W::CHR13_4	-0.478	-0.641	-0.816	no	protein folding*	chaperone regulator activity*	endoplasmic reticulum*
RXT3	YDL076C::CHR4_1	-0.107	0.92	0.194	no	chromatin silencing*	molecular function unknown	nucleus
PSY4	YBL046W::CHR2_1	1.15	0.545	1.217	no	biological process unknown	molecular function unknown	nucleus
GND1	YHR183W::CHR8_3	-0.257	-2.248	-0.371	no	response to oxidative stress*	phosphogluconate dehydrogenase (decarboxylating) activity	cytoplasm*
SEC39	YLR440C::CHR00_4	-0.075	0.258	-0.301	yes	secretory pathway	molecular function unknown	endoplasmic reticulum*
NGG1	YDR176W::CHR4_5	0.539	0.072	1.284	no	histone acetylation*	transcription cofactor activity	SAGA complex*
NDC1	YML031W::CHR00_12	-1.224	-1.843	-1.108	yes	protein import into nucleus*	structural constituent of cytoskeleton	nuclear pore*
SMC1	YFL008W::CHR6_1	-0.396	3.597	0.532	yes	mitotic sister chromatid segregation*	ATPase activity*	nuclear cohesin complex
BUR2	YLR226W::CHR12_3	1.71	-1.315	1.092	no	mitotic sister chromatid segregation*	cyclin-dependent protein kinase regulator activity	nucleus
YML082W	YML082W::CHR13_1B	-1.038	-2.211	-0.299	no	sulfur metabolism	carbon-sulfur lyase activity	cytoplasm*
RIF1	YBR275C::CHR00_16A	-0.296	-0.205	-0.277	no	telomere maintenance*	protein binding*	nuclear telomere cap complex
MCM1	YMR043W::CHR13_2	-0.091	-0.167	-0.022	yes	regulation of transcription from RNA polymerase II promoter*	DNA binding*	nucleus*
ADE4	YMR300C::CHR13_5	-0.013	0.215	-0.023	no	'de novo' IMP biosynthesis*	amidophosphoribosyltransferase activity	cytoplasm
ERV41	YML067C::CHR00_12	0.043	0.808	-0.049	no	ER to Golgi vesicle-mediated transport	molecular function unknown	integral to endoplasmic reticulum membrane*
MSL5	YLR116W::CHR12_2	0.136	-1.374	-0.149	yes	nuclear mRNA splicing, via spliceosome	RNA binding	commitment complex
IOC3	YFR013W::CHR00_16B	0.525	-0.405	0.003	no	chromatin remodeling	protein binding	ISW1 complex
PRI1	YIR008C::CHR9_2	0.616	0.799	0.255	yes	DNA replication initiation*	alpha DNA polymerase activity	alpha DNA polymerase:primase complex
CAC2	YML102W::CHR00_9	0.575	5.2	0.008	no	DNA repair*	transcription regulator activity	chromatin assembly complex*
RSC58	YLR033W::CHR00_8	5.849	1.225	0.775	yes	chromatin remodeling	molecular function unknown	RSC complex
TUF1	YOR187W::CHR15_2	-1.619	-2.199	0.133	no	translational elongation	GTPase activity*	mitochondrial matrix
DNF2	YDR093W::CHR4_4	-0.883	4.739	0.271	no	endocytosis*	phospholipid-translocating ATPase activity	plasma membrane
BSC6	YOL137W::CHR00_6	0.287	-0.785	0.001	no	biological process unknown	molecular function unknown	clathrin-coated vesicle*
GCS1	YDL226C::CHR4_3	1.195	-0.079	-0.206	no	ER to Golgi vesicle-mediated transport*	actin binding*	cytoskeleton*
SDS23	YGL056C::CHR7_1	-0.678	-1.129	-0.144	no	biological process unknown	molecular function unknown	cytoplasm*
DSN1	YIR010W::CHR9_2	0.074	0.754	-0.028	yes	chromosome segregation	molecular function unknown	kinetochore*
DML1	YMR211W::CHR13_4	0.086	0.786	0.692	yes	mitochondrial genome maintenance*	structural molecule activity	cytoplasm*
TIP20	YGL145W::CHR7_2	-0.736	1.286	0.536	yes	retrograde vesicle-mediated transport, Golgi to ER	molecular function unknown	endoplasmic reticulum
HIS2	YFR025C::CHR00_15	-0.256	1.412	-0.223	no	histidine biosynthesis	histidinol-phosphatase activity	intracellular
PEX25	YPL112C::CHR16_2	0.244	1.036	0.001	no	peroxisome organization and biogenesis*	molecular function unknown	peroxisomal membrane
IDS2	YJL146W::CHR10_1	0.034	-0.38	-0.045	no	meiosis	molecular function unknown	cytoplasm*
TAH1	YCR060W::CHR00_16A	0.246	-0.278	-0.055	no	protein folding	chaperone binding	cytoplasm*
REV1	YOR346W::CHR15_4	0.358	1.618	-0.012	no	DNA repair*	DNA-directed DNA polymerase activity*	nucleus*
YRA2	YKL214C::CHR11_3	-0.311	-0.813	-0.162	no	poly(A)+ mRNA export from nucleus	RNA binding	nucleus
RAD5	YLR032W::CHR00_8	0.83	3.19	0.011	no	telomere maintenance*	ATPase activity*	nuclear chromatin
RNA14	YMR061W::CHR00_6	3.667	3.604	1.332	yes	mRNA polyadenylylation*	RNA binding*	nucleus*
HAP4	YKL109W::CHR11_2	0.092	1.204	0.177	no	transcription*	transcriptional activator activity	CCAAT-binding factor complex
LIP1	YMR298W::CHR13_5	0.699	0.868	-0.135	yes	ceramide biosynthesis	sphingosine N-acyltransferase activity	endoplasmic reticulum*
YNL108C	YNL108C::CHR14_3	0.6	1.111	0.304	no	metabolism	molecular function unknown	cytoplasm*
MRPL22	YNL177C::CHR14_2	-1.082	0.751	-0.092	no	translation*	structural constituent of ribosome	mitochondrial large ribosomal subunit
GTT2	YLL060C::CHR12_1	-0.004	5.539	0.244	no	glutathione metabolism	glutathione transferase activity	mitochondrion
FSH2	YMR222C::CHR13_4	0.003	-0.615	-0.067	no	biological process unknown	serine hydrolase activity	cytoplasm
ERG27	YLR100W::CHR12_2	0.061	0.389	-0.056	yes	ergosterol biosynthesis	3-keto sterol reductase activity	endoplasmic reticulum*
SWD1	YAR003W::CHR1_1	0.678	-0.133	0.438	no	telomere maintenance*	histone lysine N-methyltransferase activity (H3-K4 specific)	COMPASS complex
TVP18	YMR071C::CHR00_6	0.084	0.169	0.012	no	biological process unknown	molecular function unknown	clathrin-coated vesicle*
KIP2	YPL155C::CHR16_2	0.307	-0.263	-0.265	no	nuclear migration, microtubule-mediated*	microtubule motor activity	mitochondrion*
YKE4	YIL023C::CHR9_1	-0.196	-0.067	0.06	no	biological process unknown	molecular function unknown	cellular component unknown
HHT2	YNL031C::CHR14_4	0.121	0.134	-0.257	no	chromatin assembly or disassembly	DNA binding	nuclear nucleosome
COG3	YER157W::CHR00_5	0.612	1.108	0.279	yes	ER to Golgi vesicle-mediated transport*	protein transporter activity	soluble fraction*
RGR1	YLR071C::CHR12_2	-0.013	0.867	0.367	yes	transcription from RNA polymerase II promoter	RNA polymerase II transcription mediator activity	mediator complex
TOA2	YKL058W::CHR11_1	0.226	0.303	0.172	yes	transcription initiation from RNA polymerase II promoter	general RNA polymerase II transcription factor activity	transcription factor TFIIA complex
SDC1	YDR469W::CHR4_8	1.012	-0.767	0.545	no	chromatin silencing at telomere*	histone lysine N-methyltransferase activity (H3-K4 specific)	COMPASS complex
ERP1	YAR002C-A::CHR00_16A	1.435	2.566	0.491	no	ER to Golgi vesicle-mediated transport	molecular function unknown	mitochondrion*
FOB1	YDR110W::CHR4_4	0.18	0.977	-0.082	no	replicative cell aging*	rDNA binding	nucleolus
NAP1	YKR048C::CHR11_3	0.415	0.281	-0.423	no	budding cell bud growth*	protein binding	cytoplasm*
YBR220C	YBR220C::CHR2_4	0.238	0.084	0.032	no	biological process unknown	molecular function unknown	cellular component unknown
ARP4	YJL081C::CHR10_2	0.186	-0.403	0.125	yes	regulation of transcription from RNA polymerase II promoter*	chromatin binding*	nucleus*
YDL073W	YDL073W::CHR4_1	0.845	-0.498	0.313	no	biological process unknown	molecular function unknown	cellular component unknown
VMA13	YPR036W::CHR16_4	1.058	-2.505	1.424	no	vacuolar acidification	hydrogen-transporting ATPase activity, rotational mechanism	vacuolar membrane (sensu Fungi)*
ALG6	YOR002W::CHR15_1	2.326	-0.162	-0.042	no	protein amino acid glycosylation*	transferase activity, transferring hexosyl groups	endoplasmic reticulum
NUP85	YJR042W::CHR00_13	1.03	0.437	-0.172	yes	mRNA export from nucleus*	structural molecule activity	nuclear pore
MED6	YHR058C::CHR00_10	0.407	-0.202	0.438	yes	transcription from RNA polymerase II promoter	RNA polymerase II transcription mediator activity	mediator complex
SDH2	YLL041C::CHR12_1	-0.026	0.304	-0.222	no	tricarboxylic acid cycle*	succinate dehydrogenase (ubiquinone) activity	respiratory chain complex II (sensu Eukaryota)
PRP24	YMR268C::CHR13_5	0.886	-0.483	-0.08	yes	spliceosome assembly*	RNA splicing factor activity, transesterification mechanism	snRNP U6
TFA2	YKR062W::CHR11_3	0.98	0.977	0.598	yes	transcription initiation from RNA polymerase II promoter	general RNA polymerase II transcription factor activity	transcription factor TFIIE complex
RBD2	YPL246C::CHR16_1	-0.29	2.253	-0.085	no	biological process unknown	molecular function unknown	Golgi apparatus*
THO1	YER063W::CHR00_10	0.269	0.451	0.302	no	transcription, DNA-dependent	molecular function unknown	nucleus
SNT309	YPR101W::CHR16_4	0.456	0.332	-0.033	no	nuclear mRNA splicing, via spliceosome	protein binding*	spliceosome complex
BSP1	YPR171W::CHR16_5	-0.258	0.019	0.159	no	actin cortical patch distribution	protein binding, bridging	bud neck*
ATP4	YPL078C::CHR00_17B	-0.93	-0.717	-0.019	no	ATP synthesis coupled proton transport	hydrogen-transporting ATP synthase activity, rotational mechanism	proton-transporting ATP synthase, stator stalk (sensu Eukaryota)
DLD3	YEL071W::CHR5_2	0.015	0.351	-0.174	no	lactate metabolism	D-lactate dehydrogenase (cytochrome) activity	cytoplasm*
RML2	YEL050C::CHR5_2	-1.562	-0.634	0.055	no	translation*	structural constituent of ribosome	mitochondrial large ribosomal subunit
SRB4	YER022W::CHR5_3	0.635	0.324	0.139	yes	transcription from RNA polymerase II promoter	RNA polymerase II transcription mediator activity	mediator complex
YBR184W	YBR184W::CHR2_4	-0.008	1.163	-0.08	no	biological process unknown	molecular function unknown	cellular component unknown
TOM6	YOR045W::CHR15_1	0.061	0.083	0.472	no	protein import into mitochondrial matrix	protein transporter activity	mitochondrial outer membrane translocase complex
CIN5	YOR028C::CHR15_1	-0.493	0.18	0.051	no	regulation of transcription from RNA polymerase II promoter*	DNA binding*	nucleus
CBF2	YGR140W::CHR7_5	0.144	0.018	-0.057	yes	chromosome segregation*	DNA bending activity*	condensed nuclear chromosome kinetochore*
PRO2	YOR323C::CHR15_4	1.463	-1.388	-0.074	no	proline biosynthesis	glutamate-5-semialdehyde dehydrogenase activity	cytoplasm*
FEN2	YCR028C::CHR00_1	0.807	0.085	-0.306	no	endocytosis*	pantothenate transporter activity	plasma membrane
DIS3	YOL021C::CHR15_5	-0.069	0.015	-0.168	yes	35S primary transcript processing*	3'-5'-exoribonuclease activity	mitochondrion*
RFA3	YJL173C::CHR10_1	0.247	1.231	0.131	yes	DNA recombination*	DNA binding	chromosome, telomeric region*
MLH1	YMR167W::CHR13_4	0.021	2.774	0.227	no	meiotic recombination	DNA binding*	nucleus*
RMP1	YLR145W::CHR12_3	0.096	-1.196	-0.258	yes	rRNA processing*	molecular function unknown	cytoplasm*
OYE2	YHR179W::CHR8_3	0.154	4.321	-0.389	no	biological process unknown	NADPH dehydrogenase activity	cytoplasm*
YLR050C	YLR050C::CHR00_8	-0.449	-1.259	-0.274	no	biological process unknown	molecular function unknown	endoplasmic reticulum
ARF3	YOR094W::CHR15_1	0.278	2.76	0.116	no	actin cytoskeleton organization and biogenesis*	GTPase activity	cellular component unknown
SCY1	YGL083W::CHR7_1	0.084	-0.671	0.342	no	biological process unknown	molecular function unknown	clathrin-coated vesicle
CTS2	YDR371W::CHR4_7	0.155	-0.02	-0.147	no	biological process unknown	molecular function unknown	cytoplasm
STI1	YOR027W::CHR15_1	1.108	1.899	0.497	no	protein folding	unfolded protein binding*	cytoplasm
YLR108C	YLR108C::CHR12_2	-0.326	0.232	-0.161	no	biological process unknown	molecular function unknown	nucleus
VMA4	YOR332W::CHR15_4	0.369	0.709	1.667	no	vacuolar acidification	hydrogen-transporting ATPase activity, rotational mechanism	vacuolar membrane (sensu Fungi)*
STU2	YLR045C::CHR12_2	-0.123	-0.079	-0.163	yes	mitotic spindle organization and biogenesis in nucleus*	structural constituent of cytoskeleton*	spindle pole body*
PAA1	YDR071C::CHR00_11	-0.256	-0.684	1.043	no	establishment and/or maintenance of chromatin architecture	aralkylamine N-acetyltransferase activity*	cytoplasm
TCB1	YOR086C::CHR15_1	-0.557	0.268	-0.539	no	biological process unknown	lipid binding	mitochondrion
MEX67	YPL169C::CHR16_2	0	0.909	-0.243	yes	mRNA export from nucleus	protein binding*	cytoplasm*
DAD1	YDR016C::CHR4_3	0.54	0.671	0.306	yes	mitotic spindle organization and biogenesis in nucleus*	structural constituent of cytoskeleton	condensed nuclear chromosome kinetochore*
GCN5	YGR252W::CHR00_17A	5.133	-0.269	1.001	no	histone acetylation*	histone acetyltransferase activity*	SAGA complex*
SEY1	YOR165W::CHR15_2	1.928	1.655	0.153	no	membrane organization and biogenesis	molecular function unknown	cytoplasm
LRG1	YDL240W::CHR4_3	0.025	0.508	-0.276	no	small GTPase mediated signal transduction*	Rho GTPase activator activity	cytoplasm*
PTA1	YAL043C::CHR1_1	0.062	0.424	0.428	yes	mRNA polyadenylylation*	RNA binding	mRNA cleavage and polyadenylation specificity factor complex*
RFT1	YBL020W::CHR2_1	0.147	0.156	-0.187	yes	protein amino acid N-linked glycosylation*	oligosaccharide transporter activity	endoplasmic reticulum membrane
GPI8	YDR331W::CHR4_6	0.882	-0.325	-0.046	yes	attachment of GPI anchor to protein	GPI-anchor transamidase activity	GPI-anchor transamidase complex
CCT6	YDR188W::CHR4_5	1.093	-2.796	0.475	yes	protein folding*	unfolded protein binding	cytoplasm*
ESC8	YOL017W::CHR15_5	0.152	0.579	-0.055	no	chromatin silencing	molecular function unknown	nucleus
CPR6	YLR216C::CHR12_3	-0.199	1.968	0.078	no	protein folding	unfolded protein binding*	cytoplasm
LSM3	YLR438C-A::CHR00_4	0.078	1.553	-0.062	yes	nuclear mRNA splicing, via spliceosome*	RNA binding	nucleolus*
SIT4	YDL047W::CHR4_1	0.843	-1.014	2.114	no	telomere maintenance*	protein serine/threonine phosphatase activity	cytoplasm*
VHT1	YGR065C::CHR7_4	-1.064	-0.329	-0.445	yes	biotin transport	biotin transporter activity	plasma membrane
PAN1	YIR006C::CHR9_2	0.296	0.231	0.01	yes	endocytosis*	protein binding, bridging	plasma membrane*
ALG7	YBR243C::CHR2_4	0.126	0.034	-0.051	yes	protein amino acid N-linked glycosylation	UDP-N-acetylglucosamine-dolichyl-phosphate N-acetylglucosaminephosphotransferase activity	endoplasmic reticulum
TFC1	YBR123C::CHR2_3	0.802	1.301	0.334	yes	transcription initiation from RNA polymerase III promoter	RNA polymerase III transcription factor activity	transcription factor TFIIIC complex
GPI10	YGL142C::CHR7_2	0.328	1.726	0.625	yes	GPI anchor biosynthesis	mannosyltransferase activity	integral to membrane
LDB16	YCL005W::CHR3_1	1.861	-0.273	1.107	no	biological process unknown	molecular function unknown	mitochondrion*
HPR1	YDR138W::CHR4_4	1.052	-0.859	-0.027	no	telomere maintenance*	nucleic acid binding	Cdc73/Paf1 complex*
HNM1	YGL077C::CHR7_1	0.185	0.653	0.147	no	choline transport	choline transporter activity	plasma membrane
PDB1	YBR221C::CHR2_4	1.073	0.43	0.172	no	pyruvate metabolism	pyruvate dehydrogenase (acetyl-transferring) activity	mitochondrion*
SGD1	YLR336C::CHR12_5	-0.325	2.144	-0.186	yes	osmoregulation	molecular function unknown	nucleus*
SCP1	YOR367W::CHR15_4	0.034	3.065	-0.168	no	actin filament organization*	protein binding, bridging*	actin cortical patch
ASH1	YKL185W::CHR11_2	0.234	1.285	0.074	no	pseudohyphal growth*	specific transcriptional repressor activity	nucleus*
GNA1	YFL017C::CHR6_1	0.037	-0.051	-0.066	yes	UDP-N-acetylglucosamine biosynthesis	glucosamine 6-phosphate N-acetyltransferase activity	cytoplasm*
RPO31	YOR116C::CHR15_2	0.008	-0.238	0.059	yes	transcription from RNA polymerase III promoter	DNA-directed RNA polymerase activity	DNA-directed RNA polymerase III complex
SSS1	YDR086C::CHR4_4	-0.265	0.508	0.38	yes	SRP-dependent cotranslational protein targeting to membrane, translocation*	protein transporter activity	endoplasmic reticulum membrane*
CDC43	YGL155W::CHR7_2	0.022	0.871	-0.038	yes	establishment of cell polarity (sensu Fungi)*	signal transducer activity*	intracellular*
HIS4	YCL030C::CHR3_1	-1.203	-1.704	-0.471	no	histidine biosynthesis	phosphoribosyl-ATP diphosphatase activity*	intracellular
RPN8	YOR261C::CHR15_3	0.108	-0.107	0.056	yes	ubiquitin-dependent protein catabolism	molecular function unknown	proteasome regulatory particle, lid subcomplex (sensu Eukaryota)
EMP47	YFL048C::CHR6_1	0.569	-0.114	0.106	no	ER to Golgi vesicle-mediated transport	molecular function unknown	Golgi apparatus*
YIF1	YNL263C::CHR14_1	0.615	-0.483	-0.565	yes	ER to Golgi vesicle-mediated transport	molecular function unknown	endoplasmic reticulum membrane*
DAL3	YIR032C::CHR00_17B	-0.422	-0.445	-0.109	no	allantoin catabolism	ureidoglycolate hydrolase activity	membrane
MTR2	YKL186C::CHR11_2	-0.056	2.256	-0.113	yes	poly(A)+ mRNA export from nucleus	protein binding	nuclear pore
PSR1	YLL010C::CHR12_1	-0.422	-0.581	-0.461	no	response to stress	phosphoprotein phosphatase activity	plasma membrane
CDC3	YLR314C::CHR12_4	0.311	0.141	0.064	yes	cell wall organization and biogenesis*	structural constituent of cytoskeleton*	prospore membrane*
PBP1	YGR178C::CHR7_5	0.567	0.929	-0.157	no	mRNA polyadenylylation*	molecular function unknown	cytoplasm*
RFA2	YNL312W::CHR14_1	0.59	0.264	0.172	yes	DNA recombination*	DNA binding	chromosome, telomeric region*
YDR090C	YDR090C::CHR4_4	-0.027	-0.236	0.097	no	biological process unknown	molecular function unknown	integral to membrane
YOR318C	YOR318C::CHR15_4	0.398	1.172	0.297	no
YCR023C	YCR023C::CHR3_1	0.206	0.806	0.424	no	biological process unknown	molecular function unknown	cellular component unknown
TAT2	YOL020W::CHR15_5	-0.49	-1.029	-0.577	no	telomere maintenance*	aromatic amino acid transporter activity	plasma membrane
ALG1	YBR110W::CHR2_3	0.373	-0.165	0.036	yes	protein amino acid N-linked glycosylation*	beta-1,4-mannosyltransferase activity	endoplasmic reticulum*
YCR015C	YCR015C::CHR3_1	-0.146	0.435	-0.067	no	biological process unknown	molecular function unknown	cellular component unknown
INP52	YNL106C::CHR00_16B	0.487	-0.274	-0.174	no	cell wall organization and biogenesis*	inositol-polyphosphate 5-phosphatase activity	membrane fraction*
YML119W	YML119W::CHR00_9	-0.035	0.645	0.191	no	biological process unknown	molecular function unknown	cellular component unknown
GCV3	YAL044C::CHR1_1	-0.505	0.225	-0.425	no	telomere maintenance*	glycine dehydrogenase (decarboxylating) activity	mitochondrion*
PET127	YOR017W::CHR15_1	0.18	0.299	-0.198	no	RNA processing	molecular function unknown	mitochondrial envelope
PDS1	YDR113C::CHR4_4	-0.008	-0.596	-0.196	yes	mitotic sister chromatid segregation*	protein binding	nucleus*
SHE9	YDR393W::CHR4_7	-0.113	0.553	-0.046	no	mitochondrion organization and biogenesis*	molecular function unknown	mitochondrial inner membrane
CDC11	YJR076C::CHR10_4	0.153	-0.031	-0.027	yes	cell wall organization and biogenesis*	structural constituent of cytoskeleton*	prospore membrane*
NAM7	YMR080C::CHR00_6	0.223	2.607	0.238	no	telomere maintenance*	ATP-dependent RNA helicase activity*	cytoplasm*
PSA1	YDL055C::CHR4_1	0.755	0.305	0.218	yes	protein amino acid glycosylation*	mannose-1-phosphate guanylyltransferase activity	cytoplasm
RIB7	YBR153W::CHR2_3	0.194	0.796	0.216	yes	riboflavin biosynthesis	diaminohydroxyphosphoribosylaminopyrimidine deaminase activity	cellular component unknown
CHZ1	YER030W::CHR5_3	-0.2	0.687	-0.05	no	biological process unknown	molecular function unknown	nucleus
SEC16	YPL085W::CHR16_3	0.41	0.636	0.433	yes	vesicle-mediated transport*	structural molecule activity	endoplasmic reticulum membrane*
YNL022C	YNL022C::CHR14_4	0.042	1.347	0.009	no	biological process unknown	molecular function unknown	nucleus
YML053C	YML053C::CHR13_1B	0.011	0.414	-0.074	no	biological process unknown	molecular function unknown	cytoplasm*
OST5	YGL226C-A::CHR7_3	-0.76	0.181	-0.469	no	protein amino acid N-linked glycosylation	dolichyl-diphosphooligosaccharide-protein glycotransferase activity	oligosaccharyl transferase complex
RPN7	YPR108W::CHR16_5	-0.065	-0.065	0.347	yes	ubiquitin-dependent protein catabolism	structural molecule activity	proteasome regulatory particle, lid subcomplex (sensu Eukaryota)
PFK2	YMR205C::CHR13_4	-0.156	-1.464	0.957	no	glycolysis	6-phosphofructokinase activity	cytoplasm*
YBR197C	YBR197C::CHR2_4	-0.271	0.111	-0.261	no	biological process unknown	molecular function unknown	cytoplasm*
BUD17	YNR027W::CHR14_4	-0.012	0.582	0.227	no	bud site selection	molecular function unknown	cytoplasm*
PIF1	YML061C::CHR13_1B	-2.531	-1.604	-0.524	no	telomere maintenance*	DNA helicase activity	nucleus*
PHO81	YGR233C::CHR00_2	-0.277	-0.009	-0.055	no	phosphate metabolism	cyclin-dependent protein kinase inhibitor activity	cytoplasm*
SIW14	YNL032W::CHR14_4	0.064	1.098	-0.346	no	telomere maintenance*	protein tyrosine phosphatase activity	cytoplasm
YNG1	YOR064C::CHR15_1	0.61	1.067	0.286	no	histone acetylation*	histone acetyltransferase activity	histone acetyltransferase complex*
PMP3	YDR276C::CHR4_6	-0.647	0.288	-0.589	no	cation transport	molecular function unknown	plasma membrane
PDR16	YNL231C::CHR14_2	0.419	-1.373	-0.171	no	response to drug*	phosphatidylinositol transporter activity	cytoplasm*
TRM12	YML005W::CHR13_2	-0.222	-1.504	-0.274	no	tRNA methylation	S-adenosylmethionine-dependent methyltransferase activity	cytoplasm
DIE2	YGR227W::CHR00_2	1.183	-0.525	-0.309	no	protein amino acid N-linked glycosylation*	dolichyl-phosphate-glucose-glycolipid alpha-glucosyltransferase activity	endoplasmic reticulum membrane
RIM1	YCR028C-A::CHR00_16A	-1.46	-0.426	-0.311	no	mitochondrial genome maintenance	single-stranded DNA binding	mitochondrion*
PFY1	YOR122C::CHR15_2	0.091	-0.099	0.32	yes	response to osmotic stress*	actin monomer binding	actin cap*
BIM1	YER016W::CHR5_3	-0.047	0.334	0.277	no	microtubule nucleation*	structural constituent of cytoskeleton	spindle pole body*
YPL068C	YPL068C::CHR16_3	0.134	1.3	-0.18	no	biological process unknown	molecular function unknown	nucleus
YGR026W	YGR026W::CHR7_3	0.004	-0.213	0.02	no	biological process unknown	molecular function unknown	cellular component unknown
MED1	YPR070W::CHR16_4	0.23	0.382	-0.051	no	telomere maintenance*	RNA polymerase II transcription mediator activity	mediator complex
YLR294C	YLR294C::CHR12_4	0.248	0.084	0.163	no
GSF2	YML048W::CHR13_1B	1.061	1.05	0.811	no	protein folding*	molecular function unknown	cytoplasm*
CDC42	YLR229C::CHR12_4	0.37	0.915	0.404	yes	pseudohyphal growth*	GTPase activity*	plasma membrane*
MCM6	YGL201C::CHR7_3	0.181	0.031	0.245	yes	DNA replication initiation*	chromatin binding*	cytoplasm*
PUF4	YGL014W::CHR7_1	0.055	-1.23	0.316	no	mRNA catabolism, deadenylylation-dependent decay*	mRNA binding	cytoplasm
YRB1	YDR002W::CHR4_3	-0.353	-0.461	0.071	yes	ubiquitin-dependent protein catabolism*	Ran GTPase binding	cytoplasm*
ORT1	YOR130C::CHR15_2	0.512	-0.403	-0.085	no	arginine biosynthesis*	L-ornithine transporter activity	mitochondrial envelope
SLD2	YKL108W::CHR11_2	-0.086	-0.182	-0.222	yes	DNA strand elongation	molecular function unknown	replication fork
HEM4	YOR278W::CHR15_3	2.199	4.655	-0.014	yes	heme biosynthesis	uroporphyrinogen-III synthase activity	cellular component unknown
PSY3	YLR376C::CHR12_5	-0.272	-0.175	-0.392	no	error-free DNA repair	molecular function unknown	cytoplasm*
YDR089W	YDR089W::CHR4_4	0.23	2.311	-0.1	no	membrane organization and biogenesis	molecular function unknown	membrane
GPI1	YGR216C::CHR7_5	0.134	0.011	0.146	yes	GPI anchor biosynthesis	UDP-glycosyltransferase activity	membrane*
PPT2	YPL148C::CHR00_11	-0.064	0.597	-0.028	no	protein-cofactor linkage	phosphopantetheinyltransferase activity	mitochondrion
PUF2	YPR042C::CHR16_4	0.226	0.72	-0.023	no	mRNA catabolism, deadenylylation-dependent decay	mRNA binding	cytoplasm
GLR1	YPL091W::CHR16_3	0.189	0.522	0.299	no	response to oxidative stress	glutathione-disulfide reductase activity	cytoplasm*
YHL017W	YHL017W::CHR8_1	0.53	0.468	-0.188	no	biological process unknown	molecular function unknown	clathrin-coated vesicle
FIP1	YJR093C::CHR00_12	0.023	-0.369	-0.1	yes	mRNA polyadenylylation*	protein binding*	mRNA cleavage and polyadenylation specificity factor complex
RTT109	YLL002W::CHR12_1	-0.396	-1.329	-0.302	no	response to DNA damage stimulus*	molecular function unknown	nucleus
SMP3	YOR149C::CHR15_2	0.661	-0.027	-0.106	yes	GPI anchor biosynthesis*	alpha-1,2-mannosyltransferase activity	endoplasmic reticulum
POP2	YNR052C::CHR00_15	0.993	0.554	1.45	no	regulation of transcription from RNA polymerase II promoter*	3'-5'-exoribonuclease activity	cytoplasm*
CNM67	YNL225C::CHR14_2	1.508	-2.001	1.753	no	microtubule nucleation*	structural constituent of cytoskeleton	spindle pole body*
ATP2	YJR121W::CHR00_12	0.646	0.516	0.263	no	ATP synthesis coupled proton transport*	hydrogen-transporting ATP synthase activity, rotational mechanism	soluble fraction*
WSC4	YHL028W::CHR8_1	0.488	0.203	-0.725	no	response to stress*	transmembrane receptor activity	endoplasmic reticulum membrane*
YAR029W	YAR029W::CHR1_1	-0.105	1.372	-0.002	no	biological process unknown	molecular function unknown	cytoplasm
FUN26	YAL022C::CHR1_1	-0.035	1.307	0.053	no	nucleoside transport	nucleoside transporter activity	membrane*
AVT4	YNL101W::CHR14_3	-0.017	3.482	0.04	no	neutral amino acid transport	neutral amino acid transporter activity	vacuole
RRP42	YDL111C::CHR4_2	-1.63	-0.621	-0.308	yes	35S primary transcript processing*	3'-5'-exoribonuclease activity	nuclear exosome (RNase complex)*
YNL181W	YNL181W::CHR14_2	0.191	0.635	0.175	yes	biological process unknown	oxidoreductase activity*	endoplasmic reticulum*
CDC10	YCR002C::CHR3_1	2.932	0.964	1.054	no	cell wall organization and biogenesis*	GTPase activity*	septin ring (sensu Saccharomyces)
SMX3	YPR182W::CHR16_5	0.326	0.444	0.009	yes	nuclear mRNA splicing, via spliceosome	RNA splicing factor activity, transesterification mechanism	U4/U6 x U5 tri-snRNP complex*
YLL054C	YLL054C::CHR12_1	-0.029	0.633	0.112	no	biological process unknown	transcriptional activator activity	plasma membrane
YDR249C	YDR249C::CHR4_6	-0.823	0.026	-0.685	no	biological process unknown	molecular function unknown	cellular component unknown
RFC1	YOR217W::CHR15_3	-0.234	-0.865	-0.22	yes	DNA repair*	DNA clamp loader activity	DNA replication factor C complex
YOR302W	YOR302W::CHR00_17B	1.103	0.684	0.042	no	regulation of protein biosynthesis	translation regulator activity	cytosol
WHI2	YOR043W::CHR15_1	0.222	-0.563	-0.235	no	telomere maintenance*	phosphatase activator activity	cellular component unknown
NTR2	YKR022C::CHR11_3	0.027	0.242	0.04	yes	nuclear mRNA splicing, via spliceosome*	molecular function unknown	cytoplasm*
BUD6	YLR319C::CHR12_4	1.046	-0.305	0.41	no	actin filament organization*	cytoskeletal regulatory protein binding	actin cap*
SEC20	YDR498C::CHR00_17A	0.268	-0.125	0.046	yes	vesicle fusion*	v-SNARE activity	endoplasmic reticulum*
RET3	YPL010W::CHR16_3	-0.452	-0.282	0.121	yes	retrograde vesicle-mediated transport, Golgi to ER	protein binding	COPI vesicle coat
BAT2	YJR148W::CHR00_12	0.075	6.024	-0.002	no	branched chain family amino acid biosynthesis*	branched-chain-amino-acid transaminase activity	cytoplasm*
PMT2	YAL023C::CHR1_1	2.12	0.488	1.168	no	protein amino acid O-linked glycosylation	dolichyl-phosphate-mannose-protein mannosyltransferase activity	endoplasmic reticulum
AAD6	YFL056C::CHR6_1	-0.066	-0.684	-0.214	no	aldehyde metabolism	aryl-alcohol dehydrogenase activity	cellular component unknown
BTS1	YPL069C::CHR16_3	-2.505	-1.755	-0.304	no	terpenoid biosynthesis	farnesyltranstransferase activity	mitochondrion
MMM1	YLL006W::CHR12_1	-1.811	-1.889	-0.772	no	telomere maintenance*	molecular function unknown	mitochondrial outer membrane
LCB4	YOR171C::CHR15_2	0.326	1.074	-0.024	no	sphingolipid metabolism*	D-erythro-sphingosine kinase activity	endoplasmic reticulum*
APC11	YDL008W::CHR4_1	0.087	-0.036	0.112	yes	mitotic sister chromatid segregation*	protein binding*	anaphase-promoting complex
HXT2	YMR011W::CHR13_2	0.059	0.015	0.299	no	hexose transport	glucose transporter activity*	plasma membrane
BCS1	YDR375C::CHR4_7	-0.635	-1.619	-0.021	no	aerobic respiration*	ATPase activity	mitochondrial inner membrane
KIN3	YAR018C::CHR1_1	0.05	-0.841	-0.471	no	chromosome segregation	protein kinase activity	cellular component unknown
MID1	YNL291C::CHR14_1	-0.183	0.941	0.433	no	calcium ion transport	calcium channel activity*	endoplasmic reticulum*
POP5	YAL033W::CHR1_1	0.822	1.588	0.108	yes	rRNA processing*	ribonuclease P activity*	ribonuclease MRP complex*
PIH1	YHR034C::CHR8_1	-0.182	-0.376	-0.078	no	rRNA processing*	molecular function unknown	cytoplasm*
RUB1	YDR139C::CHR4_4	-0.093	-0.307	-0.003	no	protein neddylation	protein tag	cytoplasm
DAM1	YGR113W::CHR7_4	0.305	-0.195	-0.017	yes	mitotic spindle organization and biogenesis in nucleus*	structural constituent of cytoskeleton	condensed nuclear chromosome kinetochore*
PDS5	YMR076C::CHR00_6	0.086	0.138	-0.225	yes	mitotic sister chromatid cohesion*	structural molecule activity	condensed nuclear chromosome
SEC23	YPR181C::CHR16_5	-1.269	3.989	-0.325	yes	ER to Golgi vesicle-mediated transport*	GTPase activator activity	cytoplasm*
TAF10	YDR167W::CHR4_5	0.244	1.651	0.007	yes	transcription initiation from RNA polymerase II promoter*	general RNA polymerase II transcription factor activity	SAGA complex*
LSM6	YDR378C::CHR4_7	1.001	-0.234	0.522	no	nuclear mRNA splicing, via spliceosome*	RNA binding*	nucleolus*
DPP1	YDR284C::CHR4_6	0.047	1.809	-0.042	no	signal transduction*	phosphatidate phosphatase activity*	vacuolar membrane (sensu Fungi)
SRB2	YHR041C::CHR00_10	1.689	0.225	0.157	no	telomere maintenance*	RNA polymerase II transcription mediator activity	mediator complex
DHH1	YDL160C::CHR4_2	0.544	-1.059	1.633	no	deadenylylation-dependent decapping*	protein binding*	cytoplasm*
QCR6	YFR033C::CHR00_2	-0.098	2.279	-0.063	no	aerobic respiration*	ubiquinol-cytochrome-c reductase activity	mitochondrion*
HOM6	YJR139C::CHR00_12	0.927	-0.043	0.16	no	methionine metabolism*	homoserine dehydrogenase activity	cytoplasm*
SRP14	YDL092W::CHR4_1	0.678	-0.104	0.332	yes	protein targeting to ER*	signal sequence binding	signal recognition particle (sensu Eukaryota)
SNO2	YNL334C::CHR14_1	-0.159	-0.702	0.261	no	thiamin biosynthesis*	molecular function unknown	cellular component unknown
KSS1	YGR040W::CHR00_14	-0.202	-0.058	-0.148	no	invasive growth (sensu Saccharomyces)*	MAP kinase activity	nucleus
FAP1	YNL023C::CHR14_4	-0.663	0.552	-0.406	no	biological process unknown	transcription factor activity	cellular component unknown
EAP1	YKL204W::CHR00_14	-0.276	-3.399	0.537	no	telomere maintenance*	eukaryotic initiation factor 4E binding	mRNA cap complex
DIG1	YPL049C::CHR16_3	1.341	0.696	0.468	no	telomere maintenance*	DNA binding*	nucleus
CDC19	YAL038W::CHR1_1	0.772	2.449	0.025	yes	glycolysis*	pyruvate kinase activity	cytosol
PGA2	YNL149C::CHR14_2	0.574	0.247	0.127	yes	mitochondrion organization and biogenesis	molecular function unknown	endoplasmic reticulum*
ADE3	YGR204W::CHR00_10	1.34	-0.396	0.341	no	purine base biosynthesis*	formate-tetrahydrofolate ligase activity*	cytoplasm*
FLO8	YER109C::CHR00_5	0.511	-0.947	0.374	no	pseudohyphal growth*	specific RNA polymerase II transcription factor activity	cytoplasm*
PMT6	YGR199W::CHR7_5	-0.164	0.549	0.281	no	protein amino acid O-linked glycosylation	dolichyl-phosphate-mannose-protein mannosyltransferase activity	endoplasmic reticulum
GLC7	YER133W::CHR00_5	-0.112	-0.082	-0.082	yes	35S primary transcript processing*	protein phosphatase type 1 activity	nucleolus*
YHR182W	YHR182W::CHR8_3	-0.666	-1.065	0.153	no	biological process unknown	molecular function unknown	cytoplasm
QDR2	YIL121W::CHR9_2	-0.204	0.621	0.029	no	multidrug transport	multidrug efflux pump activity	integral to plasma membrane
NUP192	YJL039C::CHR10_2	0.003	-0.736	-0.333	yes	nuclear pore organization and biogenesis	structural constituent of nuclear pore	nuclear pore
IQG1	YPL242C::CHR16_1	-0.469	3.045	0.124	yes	actin filament organization*	cytoskeletal protein binding	contractile ring (sensu Saccharomyces)
FLR1	YBR008C::CHR2_2	0.089	1.511	0.011	no	response to toxin	multidrug transporter activity	integral to plasma membrane
WHI3	YNL197C::CHR14_2	0.402	-1.661	-0.239	no	pseudohyphal growth*	RNA binding	cytoplasm
HSP60	YLR259C::CHR12_4	0.4	0.249	0.204	yes	protein folding*	single-stranded DNA binding	mitochondrion*
PRP21	YJL203W::CHR10_1	0.879	0.039	0.133	yes	nuclear mRNA splicing, via spliceosome	RNA binding	snRNP U2
VAC17	YCL063W::CHR3_1	-0.53	-0.432	-0.371	no	vacuole inheritance	receptor activity	vacuolar membrane
KAR4	YCL055W::CHR3_1	-0.047	-0.029	-0.195	no	meiosis*	transcription regulator activity	nucleus
LRO1	YNR008W::CHR14_4	0.172	2.538	0.419	no	triacylglycerol biosynthesis*	phospholipid:diacylglycerol acyltransferase activity	endoplasmic reticulum
LTE1	YAL024C::CHR00_17A	0.789	1.176	1.521	no	regulation of exit from mitosis*	guanyl-nucleotide exchange factor activity	bud
CHL1	YPL008W::CHR16_3	0.69	-0.606	0.328	no	chromosome segregation*	DNA helicase activity	nucleus
SDL1	YIL167W::CHR9_2	0.342	-0.135	0.022	no	serine family amino acid metabolism	L-serine ammonia-lyase activity	cellular component unknown
MRPL4	YLR439W::CHR00_15	-2.519	-1.356	0.234	no	translation	structural constituent of ribosome	mitochondrial large ribosomal subunit
ATS1	YAL020C::CHR1_1	-0.092	0.119	-0.032	no	budding cell bud growth*	molecular function unknown	cytoplasm
SNU66	YOR308C::CHR15_4	0.189	0.945	0.061	no	nuclear mRNA splicing, via spliceosome	RNA splicing factor activity, transesterification mechanism	U4/U6 x U5 tri-snRNP complex
ADY4	YLR227C::CHR12_3	0.036	-0.519	-0.265	no	sporulation	structural molecule activity	spindle pole body
MPS2	YGL075C::CHR7_1	-0.335	0.505	-0.088	yes	spindle pole body duplication in nuclear envelope*	structural constituent of cytoskeleton	nuclear envelope*
SKY1	YMR216C::CHR13_4	1.995	-0.32	-0.002	no	regulation of cell size*	protein kinase activity	cytoplasm
YNR029C	YNR029C::CHR14_4	-0.354	0.71	-0.089	no	biological process unknown	molecular function unknown	cytoplasm
TOM20	YGR082W::CHR00_14	-0.131	0.023	-0.364	yes	protein import into mitochondrial matrix	protein transporter activity	mitochondrial outer membrane*
YIL168W	YIL168W::CHR9_2	-0.217	0.707	-0.034	no	serine family amino acid metabolism	L-serine ammonia-lyase activity	cellular component unknown
ADK2	YER170W::CHR00_5	0.116	-0.581	0.08	no	nucleotide metabolism	adenylate kinase activity	mitochondrial inner membrane
PRR1	YKL116C::CHR11_2	0.342	1.566	-0.217	no	MAPKKK cascade	receptor signaling protein serine/threonine kinase activity	cytoplasm
SGF29	YCL010C::CHR3_1	1.241	1.17	0.162	no	histone acetylation	molecular function unknown	SAGA complex
SFH1	YLR321C::CHR12_4	0.767	-0.516	-0.011	yes	chromatin remodeling*	protein binding	RSC complex
SHE10	YGL228W::CHR7_3	-0.261	-0.357	-0.098	no	biological process unknown	molecular function unknown	cellular component unknown
TAF11	YML015C::CHR13_2	-0.214	-0.271	-0.25	yes	transcription initiation from RNA polymerase II promoter*	general RNA polymerase II transcription factor activity	transcription factor TFIID complex
TAF11	YML015C::CHR00_11	-0.372	-0.33	-0.057	yes	transcription initiation from RNA polymerase II promoter*	general RNA polymerase II transcription factor activity	transcription factor TFIID complex
ADE13	YLR359W::CHR12_5	0.185	-0.059	-0.222	yes	'de novo' IMP biosynthesis*	adenylosuccinate lyase activity	cellular component unknown
ZRT3	YKL175W::CHR11_2	0.489	-0.461	0.57	no	zinc ion homeostasis*	zinc ion transporter activity	vacuolar membrane
YBR219C	YBR219C::CHR2_4	0.208	-0.215	0.052	no	biological process unknown	molecular function unknown	cellular component unknown
CDC39	YCR093W::CHR00_2	-0.335	-0.212	0.021	yes	regulation of transcription from RNA polymerase II promoter*	3'-5'-exoribonuclease activity	cytoplasm*
AOS1	YPR180W::CHR16_5	0.268	0.621	0.012	yes	protein sumoylation	SUMO activating enzyme activity	nucleus
TOM5	YPR133W-A::CHR00_18	0.854	0.91	1.759	no	protein import into mitochondrial matrix	protein transporter activity	mitochondrial outer membrane*
CDC9	YDL164C::CHR4_2	-0.002	0.443	-0.689	yes	DNA recombination*	DNA ligase (ATP) activity	nucleus*
NST1	YNL091W::CHR00_16B	0.236	-0.509	-0.115	no	response to salt stress	molecular function unknown	cytoplasm
GCR1	YPL075W::CHR16_3	-0.783	-1.258	-0.366	yes	positive regulation of transcription from RNA polymerase II promoter*	DNA binding*	nucleus
CFT1	YDR301W::CHR4_6	-0.098	0.13	0.104	yes	mRNA polyadenylylation*	RNA binding	mitochondrion*
SBE22	YHR103W::CHR8_2	-0.17	-0.088	0.252	no	cell wall organization and biogenesis	molecular function unknown	cytoplasm
DUN1	YDL101C::CHR4_2	0.401	1.394	-0.12	no	telomere maintenance*	protein kinase activity	nucleus
MAK10	YEL053C::CHR5_2	-0.98	0.147	0.02	no	telomere maintenance*	peptide alpha-N-acetyltransferase activity	cytoplasm*
RDS1	YCR106W::CHR00_2	0.044	0.197	-0.022	no	response to xenobiotic stimulus	DNA binding*	nucleus
PRM1	YNL279W::CHR00_8	-0.144	0.208	-0.36	no	plasma membrane fusion	molecular function unknown	integral to membrane*
AFG1	YEL052W::CHR5_2	0.487	0.856	0.11	no	biological process unknown	ATPase activity	mitochondrion
ELF1	YKL160W::CHR11_2	1.157	0.23	-0.016	no	RNA elongation from RNA polymerase II promoter*	RNA polymerase II transcription elongation factor activity	nucleus
ERP6	YGL002W::CHR7_1	0.443	-0.528	0.247	no	secretory pathway	molecular function unknown	mitochondrion*
SEC4	YFL005W::CHR00_17A	-0.411	0.154	0.122	yes	cytokinesis*	GTPase activity	mitochondrion*
ECM7	YLR443W::CHR00_4	-0.587	-0.24	0.291	no	cell wall organization and biogenesis	molecular function unknown	integral to membrane
EPT1	YHR123W::CHR8_2	-0.126	1.847	0.061	no	phosphatidylethanolamine biosynthesis	ethanolaminephosphotransferase activity	endoplasmic reticulum
MFT1	YML062C::CHR13_1B	-0.134	-0.426	0.066	no	telomere maintenance*	nucleic acid binding	THO complex
YBR292C	YBR292C::CHR00_1	0.527	1.082	-0.041	no
TIR2	YOR010C::CHR15_1	0.055	1.101	-0.06	no	response to stress	molecular function unknown	cell wall (sensu Fungi)
SLI15	YBR156C::CHR2_3	0.044	-1.102	-0.286	no	telomere maintenance*	protein kinase activator activity	spindle microtubule*
TIM17	YJL143W::CHR10_1	-0.087	0.038	0.164	yes	protein import into mitochondrial matrix	protein transporter activity	mitochondrial inner membrane presequence translocase complex
TFB1	YDR311W::CHR4_6	0.226	1.789	-0.2	yes	transcription initiation from RNA polymerase II promoter*	general RNA polymerase II transcription factor activity	transcription factor TFIIH complex*
PEX12	YMR026C::CHR13_2	0.751	-0.324	0.252	no	peroxisome organization and biogenesis*	protein binding	peroxisomal membrane
NUP49	YGL172W::CHR7_2	-0.846	-0.269	-0.109	yes	mRNA export from nucleus*	structural molecule activity	nuclear pore*
VBA2	YBR293W::CHR00_1	-0.169	0.915	-0.191	no	basic amino acid transport	multidrug transporter activity*	vacuolar membrane (sensu Fungi)
MLP2	YIL149C::CHR9_2	0.311	0.684	0.037	no	mRNA export from nucleus*	ribonucleoprotein binding	mitochondrion*
CKS1	YBR135W::CHR2_3	1.033	0.018	-0.398	yes	transcription*	protein kinase activator activity	cytoplasm*
ALR1	YOL130W::CHR00_6	0.127	0.86	-0.089	yes	magnesium ion transport*	di-, tri-valent inorganic cation transporter activity	plasma membrane
CET1	YPL228W::CHR16_1	-0.476	-0.419	-0.073	yes	mRNA capping	polynucleotide 5'-phosphatase activity	nucleus
LYS14	YDR034C::CHR4_3	0.073	0.143	-0.013	no	lysine biosynthesis via aminoadipic acid	transcriptional activator activity	nucleus
YKU70	YMR284W::CHR13_5	0.071	-0.047	-0.112	no	telomere maintenance*	RNA binding*	nuclear envelope*
KTR1	YOR099W::CHR15_2	-0.084	0.288	0.002	no	protein amino acid O-linked glycosylation*	alpha-1,2-mannosyltransferase activity	Golgi apparatus
TAF4	YMR005W::CHR13_2	-0.061	2.898	0.235	yes	transcription from RNA polymerase II promoter	RNA polymerase II transcription factor activity	transcription factor TFIID complex
TAF4	YMR005W::CHR00_14	-0.178	0.069	0.063	yes	transcription from RNA polymerase II promoter	RNA polymerase II transcription factor activity	transcription factor TFIID complex
SEC27	YGL137W::CHR7_2	0.456	0.959	0.023	yes	ER to Golgi vesicle-mediated transport*	molecular function unknown	COPI vesicle coat
SYC1	YOR179C::CHR15_2	-0.12	0.452	0.011	no	transcription termination from Pol II promoter, RNA polymerase(A) coupled*	RNA binding	nucleus*
KAE1	YKR038C::CHR00_14	0.253	0.238	0.006	yes	proteolysis	metalloendopeptidase activity*	cytoplasm*
YNL010W	YNL010W::CHR14_4	0.71	0.029	0.269	no	biological process unknown	molecular function unknown	cytoplasm*
SEN15	YMR059W::CHR00_6	-0.306	0.776	0.611	yes	tRNA splicing	tRNA-intron endonuclease activity	mitochondrial outer membrane*
YJL119C	YJL119C::CHR10_2	-0.127	-0.53	-0.173	no
SIN4	YNL236W::CHR14_2	0.222	-0.863	0.231	no	transcription from RNA polymerase II promoter	RNA polymerase II transcription mediator activity	mediator complex
HUA2	YOR284W::CHR15_3	-0.402	0.136	0.134	no	actin cortical patch assembly	molecular function unknown	cytoplasm
ASN2	YGR124W::CHR7_5	-0.063	0.185	0.005	no	asparagine biosynthesis	asparagine synthase (glutamine-hydrolyzing) activity	cytoplasm
NOT3	YIL038C::CHR9_1	0.936	-0.629	-0.301	no	regulation of transcription from RNA polymerase II promoter*	3'-5'-exoribonuclease activity	cytoplasm*
CDC34	YDR054C::CHR4_4	-1.385	-1.386	-0.629	yes	G1/S transition of mitotic cell cycle*	ubiquitin conjugating enzyme activity	cytoplasm*
SAM35	YHR083W::CHR8_2	2.123	-1.216	-0.11	yes	protein import into mitochondrial outer membrane	protein binding	mitochondrial outer membrane*
GMH1	YKR030W::CHR11_3	-0.254	1.191	-0.235	no	transport	molecular function unknown	integral to Golgi membrane
BNA4	YBL098W::CHR2_2	0.053	0.947	0	no	NAD biosynthesis	kynurenine 3-monooxygenase activity	mitochondrion*
KAR5	YMR065W::CHR00_6	-0.115	-0.152	-0.156	no	karyogamy during conjugation with cellular fusion	molecular function unknown	mitochondrion*
HST1	YOL068C::CHR15_5	0.639	0.661	0.166	no	telomere maintenance*	NAD-dependent histone deacetylase activity*	nucleus*
ISW1	YBR245C::CHR2_4	0.845	0.565	0.41	no	chromatin remodeling*	ATPase activity	ISW1 complex
PAM16	YJL104W::CHR10_2	-0.149	-0.354	-0.212	yes	protein import into mitochondrial matrix	protein binding*	mitochondrion*
BOI2	YER114C::CHR00_5	-0.052	0.19	0.095	no	establishment of cell polarity (sensu Fungi)*	phospholipid binding	bud neck*
MRPL20	YKR085C::CHR00_15	-0.317	-2.775	1.534	no	translation*	structural constituent of ribosome	mitochondrial large ribosomal subunit
MRPL37	YBR268W::CHR2_4	-1.455	-0.784	-0.047	no	translation	structural constituent of ribosome	mitochondrial large ribosomal subunit
MDM36	YPR083W::CHR00_18	0.143	-0.718	0.054	no	mitochondrion organization and biogenesis	molecular function unknown	cellular component unknown
AVT1	YJR001W::CHR00_13	0.276	-1.169	-0.442	no	neutral amino acid transport	neutral amino acid transporter activity	vacuole
YPR022C	YPR022C::CHR00_15	-0.197	3.782	-0.071	no	biological process unknown	molecular function unknown	cytoplasm*
PPH21	YDL134C::CHR4_2	0.435	0.006	0.28	no	protein biosynthesis*	protein phosphatase type 2A activity	protein phosphatase type 2A complex
YPL238C	YPL238C::CHR16_1	0.142	-1.09	0.052	yes
DID4	YKL002W::CHR11_1	1.797	0.174	-1.041	no	protein retention in Golgi*	protein binding	cytoplasm*
BET2	YPR176C::CHR16_5	0.123	0.802	-0.282	yes	protein amino acid geranylgeranylation	Rab-protein geranylgeranyltransferase activity	Rab-protein geranylgeranyltransferase complex
YNL217W	YNL217W::CHR14_2	-0.332	0.509	-0.311	no	biological process unknown	phosphoric monoester hydrolase activity	vacuole (sensu Fungi)
RBL2	YOR265W::CHR00_17B	-1.799	1.937	-0.007	no	microtubule cytoskeleton organization and biogenesis*	tubulin binding*	cytoplasm
TAF5	YBR198C::CHR2_4	0.259	0.92	0.384	yes	transcription initiation from RNA polymerase II promoter*	general RNA polymerase II transcription factor activity	SAGA complex*
UPS1	YLR193C::CHR12_3	0.669	0.895	0.333	no	mitochondrial protein processing	molecular function unknown	mitochondrion*
MLP1	YKR095W::CHR00_15	0.502	-0.006	0.166	no	mRNA export from nucleus*	ribonucleoprotein binding	nuclear envelope*
PEX3	YDR329C::CHR4_6	1.105	0.331	0.088	no	peroxisome organization and biogenesis*	protein binding	peroxisomal membrane
BOI1	YBL085W::CHR2_1	-0.305	0.467	-0.233	no	establishment of cell polarity (sensu Fungi)*	phospholipid binding	bud neck*
POM152	YMR129W::CHR00_9	-0.14	-0.089	-0.243	no	mRNA export from nucleus*	structural molecule activity	mitochondrion*
CNE1	YAL058W::CHR1_1	0.068	0.134	0.007	no	protein folding*	unfolded protein binding	integral to endoplasmic reticulum membrane
LEM3	YNL323W::CHR14_1	-1.692	-0.925	0.585	no	phospholipid translocation*	phospholipid-translocating ATPase activity	cytoplasm*
NHX1	YDR456W::CHR4_8	-0.421	-2.801	-0.441	no	vacuolar acidification*	monovalent inorganic cation transporter activity	late endosome
CAF16	YFL028C::CHR6_1	-0.213	1.536	-0.08	no	regulation of transcription, DNA-dependent	ATPase activity	cytoplasm*
FPR3	YML074C::CHR00_9	-0.199	-0.833	-0.006	no	biological process unknown	peptidyl-prolyl cis-trans isomerase activity	nucleolus
MAS2	YHR024C::CHR8_1	-0.219	-0.709	-0.177	yes	mitochondrial protein processing	mitochondrial processing peptidase activity	mitochondrial processing peptidase complex
CHS7	YHR142W::CHR8_3	1.043	0.979	1.615	no	ER to Golgi vesicle-mediated transport*	molecular function unknown	endoplasmic reticulum membrane
MSG5	YNL053W::CHR00_18	-0.04	0.421	-0.252	no	protein amino acid dephosphorylation*	prenylated protein tyrosine phosphatase activity	cytoplasm
SWI3	YJL176C::CHR10_1	2.303	-3.73	-1.251	no	chromatin remodeling	general RNA polymerase II transcription factor activity	SWI/SNF complex*
TCB3	YML072C::CHR00_12	-0.456	0.029	-0.209	no	biological process unknown	lipid binding	mitochondrion*
CHO2	YGR157W::CHR7_5	-0.408	0.272	-0.007	no	telomere maintenance*	phosphatidylethanolamine N-methyltransferase activity	endoplasmic reticulum
YAL045C	YAL045C::CHR1_1	-0.015	0.987	0.022	no
RSC4	YKR008W::CHR11_3	-0.046	-0.403	0.195	yes	chromatin remodeling	molecular function unknown	RSC complex
SLM3	YDL033C::CHR4_1	-0.293	-0.263	-0.081	no	protein biosynthesis*	tRNA (5-methylaminomethyl-2-thiouridylate)-methyltransferase activity	mitochondrion
PRP42	YDR235W::CHR4_5	-0.109	0.301	0.228	yes	nuclear mRNA splicing, via spliceosome	RNA binding	snRNP U1
FMP30	YPL103C::CHR16_2	0.036	0.964	0.103	no	biological process unknown	molecular function unknown	mitochondrion
ASI2	YNL159C::CHR14_2	-0.647	1.576	-0.552	no	ubiquitin-dependent protein catabolism	molecular function unknown	integral to membrane
REV7	YIL139C::CHR9_2	-0.634	0.263	-0.097	no	DNA repair*	zeta DNA polymerase activity	mitochondrion*
ADE17	YMR120C::CHR00_9	-0.264	2.634	-0.464	no	'de novo' IMP biosynthesis*	IMP cyclohydrolase activity*	cytosol
MRPL10	YNL284C::CHR00_18	-1.706	-0.609	0.041	no	translation	structural constituent of ribosome	mitochondrial large ribosomal subunit
MRPS9	YBR146W::CHR2_3	-0.531	-0.501	-0.22	no	translation	structural constituent of ribosome	mitochondrial small ribosomal subunit
YMR074C	YMR074C::CHR00_15	-0.026	-0.569	0.224	no	biological process unknown	molecular function unknown	cytoplasm*
PGI1	YBR196C::CHR2_4	-0.409	-0.487	-0.035	yes	glycolysis*	glucose-6-phosphate isomerase activity	cytosol
HYP2	YEL034W::CHR00_8	0.439	0.123	-0.087	yes	translational initiation	protein binding*	cytoplasm*
CPR2	YHR057C::CHR8_2	-0.165	-0.922	-0.194	no	biological process unknown	peptidyl-prolyl cis-trans isomerase activity	cellular component unknown
YGL082W	YGL082W::CHR7_1	0.12	1.033	0.124	no	biological process unknown	molecular function unknown	cytoplasm*
RIB2	YOL066C::CHR15_5	0.176	1.776	-0.148	yes	riboflavin biosynthesis*	pseudouridylate synthase activity*	cytoplasm
MPS1	YDL028C::CHR4_1	0.065	0.017	0.024	yes	mitotic spindle checkpoint*	protein threonine/tyrosine kinase activity	spindle pole body*
PMI40	YER003C::CHR5_2	0.091	-0.638	-0.061	yes	protein amino acid glycosylation*	mannose-6-phosphate isomerase activity	cytoplasm*
CHL4	YDR254W::CHR4_6	0.625	0.63	0.106	no	chromosome segregation	DNA binding	outer kinetochore of condensed nuclear chromosome
YPL257W	YPL257W::CHR16_1	-0.347	-0.573	-0.037	no	biological process unknown	molecular function unknown	cellular component unknown
SEN54	YPL083C::CHR16_3	1.343	-1.681	-0.566	yes	tRNA splicing	tRNA-intron endonuclease activity	mitochondrial outer membrane*
NUP170	YBL079W::CHR2_1	1.859	-0.248	-0.04	no	mRNA export from nucleus*	structural molecule activity	nuclear pore
CSM3	YMR048W::CHR00_11	-0.113	-0.341	0.103	no	mitotic sister chromatid cohesion*	molecular function unknown	nucleus
CBC2	YPL178W::CHR16_2	2.086	0.819	0.117	no	telomere maintenance*	RNA cap binding	commitment complex*
YDR541C	YDR541C::CHR00_2	0.001	1.593	-0.139	no	biological process unknown	dihydrokaempferol 4-reductase activity	cellular component unknown
ADH3	YMR083W::CHR00_6	0.417	0.961	0.047	no	fermentation	alcohol dehydrogenase activity	mitochondrial matrix*
YPT1	YFL038C::CHR6_1	-0.32	-0.175	-0.081	yes	ER to Golgi vesicle-mediated transport*	GTPase activity	mitochondrion*
MRM1	YOR201C::CHR15_3	-1.596	-0.756	0.116	no	rRNA modification	rRNA (guanine-N1-)-methyltransferase activity	mitochondrion
OSM1	YJR051W::CHR00_13	0.153	0.039	-0.08	no	metabolism	fumarate reductase (NADH) activity	mitochondrion
SEN1	YLR430W::CHR00_4	0.259	0.86	-0.157	yes	35S primary transcript processing*	ATP-dependent RNA helicase activity	nucleus
AUS1	YOR011W::CHR15_1	0.146	2.014	0.007	no	sterol transport	ATPase activity, coupled to transmembrane movement of substances	mitochondrion*
OTU1	YFL044C::CHR6_1	-0.165	0.75	0.221	no	protein deubiquitination*	ubiquitin-specific protease activity	cytoplasm*
ELP4	YPL101W::CHR16_2	0.735	-0.305	-0.005	no	regulation of transcription from RNA polymerase II promoter	RNA polymerase II transcription elongation factor activity	cytoplasm*
DBR1	YKL149C::CHR11_2	-0.102	0.522	-0.016	no	pseudohyphal growth*	RNA lariat debranching enzyme activity	nucleus
ARG2	YJL071W::CHR10_2	0.237	0.924	0.108	no	telomere maintenance*	amino-acid N-acetyltransferase activity	mitochondrial matrix
RIT1	YMR283C::CHR13_5	0.059	0.62	-0.439	no	charged-tRNA modification	transferase activity, transferring pentosyl groups	cytoplasm
YPS7	YDR349C::CHR4_7	0.363	-0.06	0.015	no	biological process unknown	aspartic-type endopeptidase activity	cytoplasm*
RSM18	YER050C::CHR5_3	-1.007	-0.173	-0.138	no	translation	structural constituent of ribosome	mitochondrial small ribosomal subunit
FPS1	YLL043W::CHR12_1	-0.371	4.313	-0.142	no	transport*	transporter activity*	cytoplasm*
PPN1	YDR452W::CHR4_8	-0.2	-0.655	-0.017	no	polyphosphate metabolism	endopolyphosphatase activity	vacuolar membrane
YDL144C	YDL144C::CHR4_2	0.132	0.203	0.195	no	biological process unknown	molecular function unknown	cytoplasm*
SLM4	YBR077C::CHR2_2	0.303	0.215	0.2	no	signal transduction*	phosphatidylinositol-3,4-bisphosphate binding	cytoplasm*
YIR035C	YIR035C::CHR00_3	0.053	0.404	0.014	no	biological process unknown	molecular function unknown	cytoplasm
BUR6	YER159C::CHR00_5	0.101	0.229	-0.007	yes	negative regulation of transcription from RNA polymerase II promoter	transcription corepressor activity	nucleus
PET123	YOR158W::CHR15_2	0.63	-0.658	1.546	no	translation	structural constituent of ribosome	mitochondrial small ribosomal subunit
APL5	YPL195W::CHR16_1	-0.502	-0.169	-0.11	no	vesicle-mediated transport*	protein binding	AP-3 adaptor complex
AEP2	YMR282C::CHR13_5	-2.314	-1.286	0.343	no	protein biosynthesis	molecular function unknown	mitochondrion
SFT1	YKL006C-A::CHR11_1	0.041	2.855	0.122	yes	intra-Golgi vesicle-mediated transport	v-SNARE activity	Golgi membrane
UGP1	YKL035W::CHR11_1	-0.218	-0.129	0.138	yes	protein amino acid glycosylation*	UTP:glucose-1-phosphate uridylyltransferase activity	cytoplasm
STP4	YDL048C::CHR4_1	1.49	0.378	0.452	no	biological process unknown	molecular function unknown	cytoplasm*
KTR7	YIL085C::CHR9_1	0.486	-0.41	-0.125	no	cell wall organization and biogenesis*	mannosyltransferase activity	Golgi apparatus
MIF2	YKL089W::CHR11_1	0.218	-0.466	-0.187	yes	chromosome segregation*	centromeric DNA binding	nucleus*
ENT4	YLL038C::CHR12_1	0.187	0.839	0.241	no	endocytosis*	clathrin binding	actin cortical patch
SDH4	YDR178W::CHR4_5	-0.114	0.276	-0.125	no	tricarboxylic acid cycle*	succinate dehydrogenase (ubiquinone) activity	respiratory chain complex II (sensu Eukaryota)
PHB1	YGR132C::CHR7_5	-0.282	0.219	0.093	no	protein folding*	molecular function unknown	mitochondrion*
ACK1	YDL203C::CHR4_3	1.025	-0.757	0.422	no	biological process unknown	molecular function unknown	mitochondrion
RNH1	YMR234W::CHR13_5	0.104	0.045	0.131	no	cell wall organization and biogenesis*	ribonuclease H activity	nucleus*
RBS1	YDL189W::CHR4_2	-0.211	0.466	-0.2	no	galactose metabolism	molecular function unknown	cytoplasm
YLR224W	YLR224W::CHR12_3	-0.059	0.542	-0.1	no	ubiquitin-dependent protein catabolism	protein binding	ubiquitin ligase complex
PHD1	YKL043W::CHR11_1	-0.178	0.054	-0.297	no	pseudohyphal growth*	specific RNA polymerase II transcription factor activity	nucleus
UBC1	YDR177W::CHR4_5	-0.161	-0.426	0.052	yes	endocytosis*	ubiquitin conjugating enzyme activity	proteasome complex (sensu Eukaryota)
COQ5	YML110C::CHR00_9	-1.022	-1.528	-0.062	no	aerobic respiration*	2-hexaprenyl-6-methoxy-1,4-benzoquinone methyltransferase activity	mitochondrion
CFT2	YLR115W::CHR12_2	0.355	0.411	0.14	yes	mRNA polyadenylylation*	RNA binding	mRNA cleavage and polyadenylation specificity factor complex*
SKT5	YBL061C::CHR2_1	0.841	4.293	0.54	no	response to osmotic stress*	enzyme activator activity	bud neck*
SWP82	YFL049W::CHR6_1	0.938	-0.622	-0.035	no	chromatin remodeling*	transcriptional activator activity	nucleus*
POB3	YML069W::CHR00_15	0.131	0.375	0.094	yes	chromatin remodeling*	chromatin binding	nucleus*
MED8	YBR193C::CHR2_4	-0.271	-0.447	0.241	yes	transcription from RNA polymerase II promoter	RNA polymerase II transcription mediator activity	mediator complex
MEC3	YLR288C::CHR12_4	-0.049	-0.366	0.042	no	chromatin silencing at telomere*	DNA binding	nucleus
SWF1	YDR126W::CHR4_4	0.054	-0.344	1.327	no	spore wall assembly (sensu Fungi)*	protein-cysteine S-palmitoleyltransferase activity	integral to membrane*
KIN4	YOR233W::CHR15_3	0.765	0.345	0.187	no	spindle orientation checkpoint	protein kinase activity	bud neck*
UIP5	YKR044W::CHR11_3	-0.247	0.251	0.229	no	biological process unknown	molecular function unknown	nuclear envelope
MVD1	YNR043W::CHR14_4	-0.431	-1.134	-0.517	yes	ergosterol biosynthesis*	diphosphomevalonate decarboxylase activity	cytosol
YOS1	YER074W-A::CHR00_20	0.397	1.582	0.008	undetermined	ER to Golgi vesicle-mediated transport	molecular function unknown	endoplasmic reticulum membrane*
YMR130W	YMR130W::CHR00_9	0.133	0.477	0.048	no	biological process unknown	molecular function unknown	cellular component unknown
ERG1	YGR175C::CHR7_5	0.374	-0.436	-0.126	yes	ergosterol biosynthesis	squalene monooxygenase activity*	endoplasmic reticulum*
CAF40	YNL288W::CHR14_1	-1.062	0.248	0.021	no	regulation of transcription from RNA polymerase II promoter	molecular function unknown	CCR4-NOT complex
TEX1	YNL253W::CHR14_1	0.099	1.339	0.768	no	mRNA export from nucleus	molecular function unknown	transcription export complex
LST8	YNL006W::CHR14_4	0.073	1.438	-0.057	yes	transport*	protein binding*	Golgi membrane*
CAJ1	YER048C::CHR5_3	0.878	1.557	0.084	no	biological process unknown	chaperone regulator activity	nucleus
BTN2	YGR142W::CHR7_5	-0.107	-0.885	-0.36	no	intracellular protein transport*	molecular function unknown	cytosol
SGT2	YOR007C::CHR15_1	0.354	-0.164	-0.081	no	biological process unknown	molecular function unknown	cytoplasm
PRP28	YDR243C::CHR4_6	0.111	-0.567	-0.08	yes	cis assembly of U2-type pre-catalytic spliceosome	RNA splicing factor activity, transesterification mechanism*	spliceosome complex*
COG1	YGL223C::CHR7_3	-2.053	-2.072	-0.032	no	intra-Golgi vesicle-mediated transport*	molecular function unknown	Golgi transport complex
IDI1	YPL117C::CHR16_2	-0.287	0.211	-0.336	yes	ergosterol biosynthesis	isopentenyl-diphosphate delta-isomerase activity	cytosol
MRH4	YGL064C::CHR7_1	0.349	2.006	0.507	no	ribosome biogenesis	RNA helicase activity	mitochondrion
IDH2	YOR136W::CHR15_2	-0.201	0.399	0.404	no	tricarboxylic acid cycle*	isocitrate dehydrogenase (NAD+) activity	mitochondrion*
TEF2	YBR118W::CHR2_3	-0.108	-0.619	0.352	no	translational elongation	translation elongation factor activity	ribosome*
ADA2	YDR448W::CHR4_8	1.018	-0.993	0.782	no	histone acetylation*	transcription coactivator activity	SAGA complex*
UBA2	YDR390C::CHR4_7	-0.667	-0.103	0.324	yes	protein sumoylation	SUMO activating enzyme activity	nucleus
QDR3	YBR043C::CHR2_2	0.307	-0.445	-0.131	no	multidrug transport	multidrug efflux pump activity	plasma membrane*
TDH3	YGR192C::CHR7_5	0.255	2.158	0.1	no	glycolysis*	glyceraldehyde-3-phosphate dehydrogenase (phosphorylating) activity	cytoplasm*
DAP2	YHR028C::CHR8_1	-0.181	0.587	0.175	no	protein processing	dipeptidyl-peptidase and tripeptidyl-peptidase activity	vacuolar membrane (sensu Fungi)
RAT1	YOR048C::CHR15_1	0.341	-0.797	0.156	yes	35S primary transcript processing*	5'-3' exoribonuclease activity	nucleus*
YNL211C	YNL211C::CHR14_2	0.207	0.415	-0.238	no	biological process unknown	molecular function unknown	mitochondrion
UME1	YPL139C::CHR16_2	-0.081	-0.137	-0.004	no	regulation of meiosis	transcription corepressor activity	nucleus
LEU3	YLR451W::CHR12_3	0.19	0.244	0.045	no	regulation of transcription from RNA polymerase II promoter*	specific RNA polymerase II transcription factor activity	nucleus
WSS1	YHR134W::CHR8_2	0.128	0.208	-0.082	no	protein sumoylation*	molecular function unknown	cellular component unknown
STB4	YMR019W::CHR13_2	0.114	2.521	0.052	no	biological process unknown	DNA binding	nucleus
DIC1	YLR348C::CHR12_5	0.054	1.945	-0.275	no	dicarboxylic acid transport	dicarboxylic acid transporter activity	mitochondrial envelope
ISR1	YPR106W::CHR16_5	-0.873	-1.224	-0.219	no	biological process unknown	protein kinase activity	cellular component unknown
KAP114	YGL241W::CHR7_3	-0.594	-0.698	-0.506	no	protein import into nucleus	protein carrier activity	cytoplasm*
YGK3	YOL128C::CHR00_6	0.142	4.041	0.238	no	protein amino acid phosphorylation*	glycogen synthase kinase 3 activity	cellular component unknown
NAT2	YGR147C::CHR7_5	-0.032	0.563	0.191	yes	N-terminal peptidyl-methionine acetylation	peptide alpha-N-acetyltransferase activity	cytoplasm*
ESBP6	YNL125C::CHR00_16B	0.027	-0.231	-0.073	no	transport	transporter activity*	mitochondrion*
BRF1	YGR246C::CHR00_2	-0.207	-0.42	0.03	yes	transcription initiation from RNA polymerase III promoter	RNA polymerase III transcription factor activity	transcription factor TFIIIB complex
LSM7	YNL147W::CHR00_18	0.463	-0.005	0.177	no	telomere maintenance*	RNA binding*	nucleolus*
SGV1	YPR161C::CHR16_5	-1.036	0.423	-0.209	yes	protein amino acid phosphorylation*	cyclin-dependent protein kinase activity	nucleus
BAS1	YKR099W::CHR00_4	0.438	0.388	-0.017	no	transcription from RNA polymerase II promoter*	RNA polymerase II transcription factor activity	nucleus
YEL028W	YEL028W::CHR5_2	-0.652	-0.345	-0.274	no
GPI13	YLL031C::CHR12_1	0.201	-0.159	0.222	yes	GPI anchor biosynthesis	transferase activity, transferring phosphorus-containing groups	endoplasmic reticulum
PET54	YGR222W::CHR00_2	0.139	-0.27	-0.091	no	protein biosynthesis*	RNA binding*	mitochondrial inner membrane*
DSK2	YMR276W::CHR13_5	-0.143	1.839	-0.132	no	ER-associated protein catabolism*	protein binding, bridging	nucleus
AAT2	YLR027C::CHR12_1	0.934	-1.046	1.238	no	nitrogen compound metabolism*	aspartate transaminase activity	cytoplasm*
PEX22	YAL055W::CHR1_1	0.232	-0.4	0.098	no	protein targeting to peroxisome	molecular function unknown	peroxisome
TRP3	YKL211C::CHR11_3	4.811	4.835	-0.312	no	tryptophan biosynthesis	anthranilate synthase activity*	cytoplasm*
TPC1	YGR096W::CHR7_4	0.046	-0.315	-0.023	no	transport	transporter activity	mitochondrial inner membrane*
FBA1	YKL060C::CHR11_1	-0.029	0.838	0.474	yes	glycolysis*	fructose-bisphosphate aldolase activity	cytoplasm
BRE4	YDL231C::CHR4_3	-0.16	1.037	-0.193	no	endocytosis	molecular function unknown	integral to membrane
YIM1	YMR152W::CHR13_4	1.27	0.745	0.787	no	response to DNA damage stimulus	molecular function unknown	cytoplasm*
HIR2	YOR038C::CHR15_1	-0.31	-1.486	-0.285	no	regulation of transcription from RNA polymerase II promoter	transcription corepressor activity	nucleus
PRP6	YBR055C::CHR2_2	-0.22	-0.739	-0.254	yes	nuclear mRNA splicing, via spliceosome	RNA splicing factor activity, transesterification mechanism	U4/U6 x U5 tri-snRNP complex
IMH1	YLR309C::CHR12_4	-0.928	-0.859	0.032	no	vesicle-mediated transport	molecular function unknown	cytosol*
YMR317W	YMR317W::CHR00_8	0.251	0.188	-0.093	no	biological process unknown	molecular function unknown	cellular component unknown
DBF4	YDR052C::CHR4_4	0.05	1.165	-0.126	yes	protein amino acid phosphorylation*	protein serine/threonine kinase activity	nucleoplasm
PFK1	YGR240C::CHR00_2	-0.058	-2.277	-0.614	no	glycolysis	6-phosphofructokinase activity	cytoplasm*
SEC2	YNL272C::CHR14_1	-0.062	-0.044	0.077	yes	exocytosis	guanyl-nucleotide exchange factor activity	cytosol*
YPR089W	YPR089W::CHR16_4	0.272	0.097	-0.113	no	biological process unknown	molecular function unknown	cellular component unknown
PKC1	YBL105C::CHR2_2	5.05	-0.646	-0.131	yes	cell wall organization and biogenesis*	protein kinase C activity	cytoplasm*
GCR2	YNL199C::CHR14_2	-0.678	-2.028	0.533	no	positive regulation of transcription from RNA polymerase II promoter*	transcriptional activator activity	nucleus
SYG1	YIL047C::CHR9_1	0.066	0.305	0.227	no	signal transduction	molecular function unknown	mitochondrion*
KIP1	YBL063W::CHR2_1	-0.424	0.108	0.469	no	microtubule nucleation*	structural constituent of cytoskeleton*	spindle pole body*
HAP3	YBL021C::CHR2_1	-0.087	-0.355	0.059	no	transcription*	transcriptional activator activity	nucleus*
XPT1	YJR133W::CHR00_12	0.004	-0.272	0.389	no	purine nucleotide biosynthesis	xanthine phosphoribosyltransferase activity	cytoplasm
YOL098C	YOL098C::CHR00_6	0.132	-0.056	0.012	no	proteolysis	metalloendopeptidase activity	cytoplasm
TPM2	YIL138C::CHR9_2	0.131	-0.622	-0.402	no	actin filament organization*	actin lateral binding	contractile ring (sensu Saccharomyces)*
YHR210C	YHR210C::CHR8_3	-0.267	0.512	-0.253	no	biological process unknown	molecular function unknown	cellular component unknown
COG4	YPR105C::CHR16_5	1.004	-0.041	0.127	yes	intra-Golgi vesicle-mediated transport*	molecular function unknown	Golgi transport complex
DAL7	YIR031C::CHR00_3	-0.399	1.512	0.143	no	allantoin catabolism	malate synthase activity	cellular component unknown
HEM13	YDR044W::CHR4_3	0.16	0.149	0.014	yes	heme biosynthesis	coproporphyrinogen oxidase activity	mitochondrial inner membrane
MOG1	YJR074W::CHR00_12	5.546	-0.284	-0.049	no	protein import into nucleus	Ran GTPase binding	nucleus
MED7	YOL135C::CHR00_6	1.819	0.129	-0.015	yes	transcription from RNA polymerase II promoter	RNA polymerase II transcription mediator activity	mediator complex
KCC4	YCL024W::CHR3_1	0.371	0.382	-0.379	no	protein amino acid phosphorylation*	protein kinase activity	bud neck
SEC21	YNL287W::CHR00_8	1.317	1.202	0.508	yes	ER to Golgi vesicle-mediated transport*	molecular function unknown	COPI vesicle coat
YGR266W	YGR266W::CHR00_3	-0.148	2.27	0.278	no	biological process unknown	molecular function unknown	mitochondrion*
SPC98	YNL126W::CHR14_3	0.05	6.11	0.778	yes	mitotic spindle organization and biogenesis in nucleus*	structural constituent of cytoskeleton	outer plaque of spindle pole body*
MCH5	YOR306C::CHR15_4/CHR00_8	-0.335	1.059	-0.02	no	transport	transporter activity*	membrane
ZDS2	YML109W::CHR00_9	0.033	0.741	0.036	no	establishment of cell polarity (sensu Fungi)*	molecular function unknown	nucleus
SRB8	YCR081W::CHR00_1	-0.605	-0.512	-0.501	no	telomere maintenance*	RNA polymerase II transcription mediator activity	transcription factor complex
YGL230C	YGL230C::CHR7_3	0.101	1.726	0.118	no	biological process unknown	molecular function unknown	cellular component unknown
APS3	YJL024C::CHR00_13	-0.253	-0.068	0.221	no	vesicle-mediated transport*	molecular function unknown	AP-3 adaptor complex
ASF2	YDL197C::CHR4_3	-0.072	1.124	-0.002	no	chromatin silencing at silent mating-type cassette	molecular function unknown	nucleus*
FUM1	YPL262W::CHR16_1	0.196	-0.107	0.23	no	tricarboxylic acid cycle*	fumarate hydratase activity	cytosol*
ARG81	YML099C::CHR00_9	-0.042	1.5	0.107	no	arginine metabolism*	transcription cofactor activity	nucleus
CDC28	YBR160W::CHR2_3	0.469	0.062	0.001	yes	protein amino acid phosphorylation*	cyclin-dependent protein kinase activity	cytoplasm*
CHS3	YBR023C::CHR2_2	1.862	-0.243	0.712	no	cytokinesis*	chitin synthase activity	cytoplasm*
NMA1	YLR328W::CHR12_5	0.009	3.893	0.126	no	NAD metabolism	nicotinamide-nucleotide adenylyltransferase activity	cytoplasm*
YNL134C	YNL134C::CHR14_3	-0.112	2.437	-0.185	no	biological process unknown	alcohol dehydrogenase (NADP+) activity	cytoplasm*
ERG28	YER044C::CHR5_3	0.472	-1.234	0.686	no	ergosterol biosynthesis	protein binding, bridging	endoplasmic reticulum membrane
ATP11	YNL315C::CHR00_18	2.295	-3.012	-0.406	no	protein complex assembly	unfolded protein binding	mitochondrial matrix
ATP11	YNL315C::CHR00_17B	0.454	-1.234	0.288	no	protein complex assembly	unfolded protein binding	mitochondrial matrix
CAF130	YGR134W::CHR00_8	-0.114	1.686	0.128	no	regulation of transcription from RNA polymerase II promoter	molecular function unknown	CCR4-NOT complex
YGL114W	YGL114W::CHR7_2	0.032	0.798	-0.01	no	transport	oligopeptide transporter activity	membrane
YNL114C	YNL114C::CHR14_3	0.174	0.127	-0.695	yes
MDM32	YOR147W::CHR15_2	0.091	1.451	0.36	no	mitochondrion organization and biogenesis*	molecular function unknown	mitochondrion*
FIN1	YDR130C::CHR4_4	-0.316	-1.204	0.234	no	intermediate filament-based process	molecular function unknown	nucleus*
USE1	YGL098W::CHR7_2	0.503	0.077	0.05	yes	ER to Golgi vesicle-mediated transport*	SNAP receptor activity	endoplasmic reticulum
LSP1	YPL004C::CHR00_17B	-0.311	-0.199	-0.439	no	endocytosis*	protein kinase inhibitor activity	cytoplasm*
NDD1	YOR372C::CHR15_4	0.365	0.471	0.325	yes	G2/M-specific transcription in mitotic cell cycle	transcriptional activator activity	nucleus
MCH4	YOL119C::CHR00_6	-0.018	3.717	0.373	no	transport	transporter activity*	vacuolar membrane (sensu Fungi)
STE23	YLR389C::CHR12_5	0.191	0.834	0.243	no	proteolysis*	metallopeptidase activity	integral to membrane
SKP2	YNL311C::CHR14_1	0.287	0.738	-0.12	no	ubiquitin-dependent protein catabolism	protein binding	ubiquitin ligase complex
YKE2	YLR200W::CHR12_3	1.904	0.388	0.191	no	protein folding*	tubulin binding	cytoplasm*
HAT2	YEL056W::CHR5_2	-0.302	0.934	0.015	no	chromatin silencing at telomere*	H3/H4 histone acetyltransferase activity	cytoplasm*
RAD51	YER095W::CHR00_8	0.584	-0.576	0.127	no	meiotic recombination*	recombinase activity	nuclear chromosome*
YEL068C	YEL068C::CHR5_2	-0.383	-0.868	-0.233	no
PZF1	YPR186C::CHR16_5	0.438	0.25	0.199	yes	transcription initiation from RNA polymerase III promoter	RNA polymerase III transcription factor activity	transcription factor complex
HBS1	YKR084C::CHR00_3	-0.336	-0.252	-0.722	no	translation	molecular function unknown	cytoplasm
PRP31	YGR091W::CHR7_4	0.132	0.532	0.201	yes	nuclear mRNA splicing, via spliceosome	RNA splicing factor activity, transesterification mechanism	mitochondrion*
NPP2	YEL016C::CHR5_2	0.128	0.581	0.34	no	phosphate metabolism	nucleoside-triphosphatase activity*	cellular component unknown
MCM21	YDR318W::CHR4_6	0.942	0.808	0.126	no	chromosome segregation	protein binding	condensed nuclear chromosome kinetochore*
APC5	YOR249C::CHR15_3	-0.46	4.132	-0.187	yes	mitotic sister chromatid segregation*	protein binding*	anaphase-promoting complex
VTH1	YIL173W::CHR9_2	0.13	1.159	0.272	no	Golgi to vacuole transport	signal sequence binding	endosome
CWH43	YCR017C::CHR3_1	5.191	0.004	1.47	no	cell wall organization and biogenesis*	molecular function unknown	bud neck*
NUP60	YAR002W::CHR1_1	-0.195	-0.734	-0.069	no	telomere maintenance*	structural constituent of nuclear pore	nuclear pore
HIT1	YJR055W::CHR00_17B	-0.007	-1.228	0.191	no	biological process unknown*	molecular function unknown	cytoplasm*
HSH49	YOR319W::CHR15_4	0.115	-0.45	0.344	yes	nuclear mRNA splicing, via spliceosome	RNA binding	snRNP U2
BRE2	YLR015W::CHR12_1	0.211	0.943	-0.119	no	telomere maintenance*	transcription regulator activity*	COMPASS complex
RGA2	YDR379W::CHR4_7	-0.038	-0.702	0.001	no	pseudohyphal growth*	signal transducer activity*	intracellular
YGR001C	YGR001C::CHR7_3	0.183	0.609	0.269	no	biological process unknown	methyltransferase activity	cytoplasm
YGR015C	YGR015C::CHR7_3	0.025	-0.975	-0.099	no	biological process unknown	molecular function unknown	mitochondrion
MET22	YOL064C::CHR15_5	0.005	1.158	0.138	no	sulfate assimilation*	3'(2'),5'-bisphosphate nucleotidase activity	cytoplasm
AVT5	YBL089W::CHR2_1	0.198	0.052	0.056	no	transport	transporter activity	cellular component unknown
MAF1	YDR005C::CHR4_3	0.235	0.008	-0.37	no	negative regulation of transcription from RNA polymerase III promoter	molecular function unknown	nucleus
SSP1	YHR184W::CHR8_3	-0.037	1.153	0.298	no	spore wall assembly (sensu Fungi)*	molecular function unknown	prospore membrane
SDS3	YIL084C::CHR9_1	0.32	0.354	-0.008	no	chromatin silencing*	protein binding	histone deacetylase complex
PLP1	YDR183W::CHR4_5	0.365	0.799	0.041	no	beta-tubulin folding*	GTPase inhibitor activity	cytoplasm
GRC3	YLL035W::CHR12_1	0.532	0.417	0.074	yes	rRNA processing	molecular function unknown	cellular component unknown
SFA1	YDL168W::CHR4_2	-0.47	-1.126	0.041	no	formaldehyde catabolism	alcohol dehydrogenase activity*	cytoplasm*
MDL1	YLR188W::CHR12_3	-0.453	1.89	-0.179	no	oligopeptide transport	ATPase activity*	mitochondrial inner membrane
ORC1	YML065W::CHR13_1B	0.177	5.157	-0.01	yes	DNA replication initiation*	ATPase activity*	pre-replicative complex*
NOT5	YPR072W::CHR16_4	-0.949	-1.529	1.128	no	regulation of transcription from RNA polymerase II promoter*	3'-5'-exoribonuclease activity	cytoplasm*
FAT1	YBR041W::CHR2_2	0.927	-0.572	0.629	no	lipid transport*	long-chain-fatty-acid-CoA ligase activity*	plasma membrane*
YGR125W	YGR125W::CHR7_5	-0.733	-1.292	-0.104	no	biological process unknown	molecular function unknown	vacuole (sensu Fungi)
VPH2	YKL119C::CHR11_2	-0.035	-1.93	0.903	no	protein complex assembly*	molecular function unknown	endoplasmic reticulum membrane
AVT2	YEL064C::CHR5_2	0.353	-0.028	-0.012	no	transport	transporter activity	endoplasmic reticulum
ACE2	YLR131C::CHR12_3	0.172	0.279	-0.056	no	G1-specific transcription in mitotic cell cycle	transcriptional activator activity	nucleus*
NUP42	YDR192C::CHR4_5	0.082	0.481	0.015	no	mRNA export from nucleus*	structural molecule activity	nuclear pore
MOB1	YIL106W::CHR9_2	-0.171	0.023	-0.267	yes	protein amino acid phosphorylation*	kinase regulator activity	bud neck*
HFM1	YGL251C::CHR7_3	-0.863	-1.799	0.032	no	meiosis*	DNA helicase activity	nucleus
EST1	YLR233C::CHR12_4	0.343	0.089	-0.123	no	telomere maintenance*	RNA binding*	nucleus*
SNF5	YBR289W::CHR00_16A	2.589	-1.568	0.738	no	chromatin remodeling*	general RNA polymerase II transcription factor activity	SWI/SNF complex*
PEP7	YDR323C::CHR4_6	1.176	-0.788	0.171	no	vesicle fusion*	molecular function unknown	cytoplasm*
YSH1	YLR277C::CHR12_4	0.049	1.546	0.268	yes	mRNA polyadenylylation*	RNA binding*	mRNA cleavage and polyadenylation specificity factor complex*
EXG2	YDR261C::CHR4_6	-0.365	-0.989	-0.09	no	cell wall organization and biogenesis	glucan 1,3-beta-glucosidase activity	cell wall (sensu Fungi)
WTM2	YOR229W::CHR15_3	-0.019	1.871	-0.071	no	regulation of meiosis	transcription corepressor activity	nucleus
MKK1	YOR231W::CHR15_3	-0.37	-0.12	-0.16	no	protein amino acid phosphorylation*	MAP kinase kinase activity	bud tip
RFC2	YJR068W::CHR00_12	0.018	6.12	0.179	yes	mismatch repair*	DNA clamp loader activity*	DNA replication factor C complex
KIN2	YLR096W::CHR12_2	-0.723	-1.055	-0.406	no	exocytosis	protein kinase activity	plasma membrane*
QNS1	YHR074W::CHR8_2	0.476	-0.302	-0.094	yes	NAD biosynthesis	hydrolase activity, acting on carbon-nitrogen (but not peptide) bonds, in linear amides*	cytoplasm*
ADE1	YAR015W::CHR1_1	-0.134	-0.377	-0.015	no	'de novo' IMP biosynthesis*	phosphoribosylaminoimidazolesuccinocarboxamide synthase activity	cytoplasm*
ATP7	YKL016C::CHR11_1	-1.534	-1.566	0.416	no	protein complex assembly*	hydrogen-transporting ATP synthase activity, rotational mechanism	proton-transporting ATP synthase, stator stalk (sensu Eukaryota)
YEL043W	YEL043W::CHR5_2	-0.271	-0.078	-0.035	no	biological process unknown	molecular function unknown	endoplasmic reticulum
GAA1	YLR088W::CHR12_2	-0.391	0.145	-0.342	yes	attachment of GPI anchor to protein	GPI-anchor transamidase activity	GPI-anchor transamidase complex
RFA1	YAR007C::CHR1_1	0.052	-0.104	-0.187	yes	DNA recombination*	single-stranded DNA binding*	cytoplasm*
MSC7	YHR039C::CHR8_1	0.385	1.441	-0.381	no	meiotic recombination	molecular function unknown	endoplasmic reticulum
YDL180W	YDL180W::CHR4_2	0.114	-0.394	-0.122	no	biological process unknown	molecular function unknown	vacuole (sensu Fungi)
MRP7	YNL005C::CHR14_4	-1.484	-0.711	0.054	no	translation	structural constituent of ribosome*	mitochondrial large ribosomal subunit
STE24	YJR117W::CHR00_12	0.827	-0.402	0.156	no	peptide pheromone maturation	metalloendopeptidase activity*	mitochondrial outer membrane*
INP1	YMR204C::CHR13_4	0.093	-1.003	-0.478	no	peroxisome inheritance	molecular function unknown	peroxisome*
SMC3	YJL074C::CHR10_2	0.232	-0.268	-0.1	yes	sporulation (sensu Fungi)*	ATPase activity	nucleus*
CNB1	YKL190W::CHR11_2	0.306	0.899	0.104	no	cell wall organization and biogenesis*	calcium ion binding*	cytoplasm*
SAC1	YKL212W::CHR11_3	0.081	1.014	-0.072	no	exocytosis*	inositol or phosphatidylinositol phosphatase activity	mitochondrion*
SGS1	YMR190C::CHR13_4	0.431	-0.733	0.291	no	mitotic sister chromatid segregation*	ATP-dependent DNA helicase activity	nucleolus*
LAS21	YJL062W::CHR10_2	2.757	1.572	2.835	no	GPI anchor biosynthesis	transferase activity	integral to plasma membrane*
TSA1	YML028W::CHR13_2	0.721	-0.295	0.105	no	response to oxidative stress*	unfolded protein binding*	cytoplasm
ADI1	YMR009W::CHR13_2	0.139	0.982	-0.117	no	methionine salvage	oxidoreductase activity, acting on single donors with incorporation of molecular oxygen, incorporation of two atoms of oxygen	cytoplasm*
MYO2	YOR326W::CHR15_4	0.326	0.082	-0.075	yes	endocytosis*	microfilament motor activity	actin cap*
YOL019W	YOL019W::CHR15_5	-0.325	0.194	-0.042	no	biological process unknown	molecular function unknown	plasma membrane*
POP7	YBR167C::CHR2_3	0.273	-0.158	-0.16	yes	rRNA processing*	ribonuclease P activity*	ribonuclease MRP complex*
NHP10	YDL002C::CHR4_1	1.796	3.303	0.34	no	chromatin remodeling	molecular function unknown	nucleus*
BIT61	YJL058C::CHR10_2	-0.081	0.704	0.112	no	regulation of cell growth*	molecular function unknown	cytoplasm*
NUP53	YMR153W::CHR13_4	0.251	1.796	0.098	no	mRNA export from nucleus*	structural molecule activity	nuclear pore
BEM3	YPL115C::CHR16_2	2.471	0.813	0.453	no	pseudohyphal growth*	signal transducer activity*	intracellular
CCW12	YLR110C::CHR00_15	0.686	-0.86	-0.18	no	cell wall organization and biogenesis*	molecular function unknown	cell wall (sensu Fungi)
TMS1	YDR105C::CHR4_4	-0.49	-0.518	-0.118	no	biological process unknown	molecular function unknown	membrane*
HMG1	YML075C::CHR00_11	-0.26	-0.206	0.017	no	ergosterol biosynthesis	hydroxymethylglutaryl-CoA reductase (NADPH) activity	endoplasmic reticulum membrane*
HSP10	YOR020C::CHR15_1	0.159	0.066	-0.023	yes	protein folding	unfolded protein binding	mitochondrial matrix
PRM5	YIL117C::CHR9_2	-0.252	-0.576	-0.032	no	conjugation with cellular fusion	molecular function unknown	integral to membrane
[truncated: 3,776 more rows]

## Sheet: C16 PAF
Screen	Gene	Score
HIP	CCT7	11.5252
HIP	CDC25	7.30216
HIP	CDS1	17.7482
HIP	DBP2	8.60432
HIP	DPB11	16.0791
HIP	ECM9	7.66187
HIP	GCD6	9.93525
HIP	HEM4	7.59712
HIP	HIP1	16.2122
HIP	MIA40	10.295
HIP	NIP1	-15.5036
HIP	NUS1	-14.7014
HIP	PKC1	17.8525
HIP	RER2	-7.17266
HIP	RNA14	12.8777
HIP	RPB5	-9.56115
HIP	RPB8	-8.33094
HIP	RPL18A	-7.66547
HIP	RPS15	-13.8453
HIP	RSC58	20.7266
HIP	RSC9	17.1978
HIP	SAM35	7.32374
HIP	SAM50	10.8345
HIP	SNP1	-8.42086
HIP	SPC97	12.5648
HIP	SPT6	16.0468
HIP	SUI2	9.85612
HIP	TOM40	21
HIP	YBR190W	-10.1151
HIP	YJL009W	12.2914
HIP	YKL033W	16.446
HIP	YPL142C	-14.0468
HOP	ABP1	7.79626
HOP	ACB1	11.8
HOP	AEP2	-8.79065
HOP	AEP3	-7.34766
HOP	AFG3	-7.88598
HOP	ALG6	8.55514
HOP	ALG8	7.80374
HOP	ARD1	7.93832
HOP	ARO2	7.05981
HOP	ARP1	18.9028
HOP	ASF1	10.3981
HOP	ATG17	6.8243
HOP	ATG3	9.25794
HOP	ATP11	8.43925
HOP	ATP14	-10.4729
HOP	ATP5	-8.18131
HOP	BCK2	14.0355
HOP	BEM1	15.2879
HOP	BEM2	9.76636
HOP	BEM3	9.0972
HOP	BFR1	12.3159
HOP	BNI1	7.3028
HOP	BRE1	6.84299
HOP	BRO1	7.56075
HOP	BTS1	-9.50467
HOP	CBC2	7.65794
HOP	CCS1	8.09533
HOP	CDC10	10.8206
HOP	CGI121	17.5458
HOP	CHS3	6.82056
HOP	CLA4	9.62804
HOP	COG1	-7.81495
HOP	CSF1	10.3084
HOP	CTF4	8.83178
HOP	CTF8	13.2094
HOP	CUE1	7.10467
HOP	CWH43	19.2654
HOP	DCC1	7.70654
HOP	DCS1	-9
HOP	DEP1	18.0318
HOP	DIA4	-10.6561
HOP	DOA4	7.58318
HOP	DRS2	7.9757
HOP	DYN3	8.76449
HOP	EDE1	10.1813
HOP	EMP24	7.03738
HOP	ERD1	8.22991
HOP	ERG2	14.686
HOP	FLX1	8.75327
HOP	FPR2	-8.4243
HOP	GAL11	7.82243
HOP	GAS1	6.79439
HOP	GCN5	19.0486
HOP	GDA1	6.78692
HOP	GUP1	18.9776
HOP	HAL9	10.2075
HOP	HMO1	-6.76822
HOP	HNT3	12.5477
HOP	HTZ1	15.6243
HOP	HUR1	9.37009
HOP	HUT1	6.77944
HOP	IDP1	14.7159
HOP	IES2	14.5215
HOP	IMG1	-9.42243
HOP	IMG2	-13.3028
HOP	KCS1	8.54392
HOP	KRE1	8.89533
HOP	LAS21	10.1664
HOP	LCB5	-7.38131
HOP	LDB16	6.81682
HOP	LDB7	9.66916
HOP	LGE1	10.1477
HOP	LST4	7.77383
HOP	MBP1	-7.02617
HOP	MDM20	18.5813
HOP	MHR1	-8.33832
HOP	MMM1	-6.91028
HOP	MNL1	7.10467
HOP	MNN10	6.93271
HOP	MNN11	20.114
HOP	MOG1	20.5925
HOP	MOT2	-6.97009
HOP	MRP1	-8.41308
HOP	MRP10	-12.6374
HOP	MRP20	-7.56822
HOP	MRPL27	-9.40748
HOP	MRPL32	10.3458
HOP	MRPL4	-9.55701
HOP	MRPL40	-6.99626
HOP	MRPL6	-12.0318
HOP	MRPL7	-7.45607
HOP	MRPS35	-8.62991
HOP	MRPS5	-8.13271
HOP	MSN5	10.4467
HOP	MTG1	-7.37009
HOP	NAM2	-7.17944
HOP	NAT1	14.0056
HOP	NBP2	7.80748
HOP	NPT1	19.2991
HOP	NUP133	10.2449
HOP	NUP170	6.80935
HOP	NUP84	12.3234
HOP	PAT1	8.1514
HOP	PBS2	16.843
HOP	PGD1	8.58131
HOP	PIF1	-9.60187
HOP	PKR1	10.5178
HOP	PMR1	17.4449
HOP	PMT2	7.78505
HOP	PPA2	-7.58692
HOP	QCR7	-7.28411
HOP	QCR8	-8.1028
HOP	RAD27	8.9215
HOP	RAD52	10.4916
HOP	RAM1	6.71589
HOP	RBL2	-6.86542
HOP	REG1	6.85421
HOP	RPB4	8.25234
HOP	RPL14A	6.77944
HOP	RPL1B	-9.74019
HOP	RPL35A	8.35327
HOP	RPL39	-7.41121
HOP	RPS0B	-9.72897
HOP	RRF1	-15.2243
HOP	RSC2	8.6972
HOP	RSM23	-8.22243
HOP	RSM27	-8.09907
HOP	RSM7	-9.78131
HOP	RTT103	10.5215
HOP	RUD3	9.11215
HOP	RVS167	12.8056
HOP	RXT2	12.2112
HOP	SAP30	7.95701
HOP	SCJ1	11.2804
HOP	SEC66	14.0916
HOP	SED4	7.20561
HOP	SEL1	9.11589
HOP	SEY1	7.06729
HOP	SIM1	7.74019
HOP	SIP3	10.6299
HOP	SKY1	7.31776
HOP	SLS1	-10.8916
HOP	SMI1	10.6748
HOP	SNF1	17.2243
HOP	SNF12	8.46916
HOP	SNF5	9.53832
HOP	SNF7	9.47103
HOP	SNF8	18.6411
HOP	SOD2	-11.3589
HOP	SPF1	10.828
HOP	SPO14	11.2056
HOP	SSD1	8.14019
HOP	STP22	9.70654
HOP	SUV3	-8.34579
HOP	SWI3	8.46916
HOP	SWI4	6.6972
HOP	TFP1	12.7607
HOP	TIP41	7.21308
HOP	TPM1	7.60561
HOP	TRP2	13.1682
HOP	TRP3	17.8449
HOP	VAC14	7.43365
HOP	VAN1	9.83738
HOP	VMA5	7.28037
HOP	VMA7	7.74392
HOP	VPS1	8.25607
HOP	VPS15	10.671
HOP	VPS20	13.4785
HOP	VPS24	9.25421
HOP	VPS27	8.05047
HOP	VPS28	7.42991
HOP	VPS3	7.66542
HOP	VPS4	7.62804
HOP	VPS53	-8.82056
HOP	VPS74	15.9234
HOP	VRP1	12.7869
HOP	YAP1802	7.01869
HOP	YBL083C	11.1047
HOP	YDR065W	-9.66168
HOP	YDR149C	16.5589
HOP	YDR290W	15.243
HOP	YDR509W	-7.13084
HOP	YDR532C	7.75888
HOP	YER077C	-7.90467
HOP	YER087W	-8.38692
HOP	YGL218W	-7.21682
HOP	YGR219W	-11.5981
HOP	YGR242W	6.70094
HOP	YJL175W	9.18318
HOP	YJR111C	8.54766
HOP	YKE2	6.97757
HOP	YKL037W	10.0093
HOP	YLL033W	-6.80187
HOP	YLR091W	-7.28785
HOP	YLR149C	-7.80374
HOP	YLR184W	-7.0785
HOP	YLR269C	6.76075
HOP	YLR374C	7.4972
HOP	YLR404W	12.0804
HOP	YMR073C	7.34019
HOP	YOL050C	8.14392
HOP	YPL183W-A	-7.65047
HOP	YPR089W_p	9.67664
HOP	YPR099C	-12.028
HOP	YPT31	7.51963
HOP	YSP1	9

## Sheet: Control 1
Screen	Gene	Score
HIP	APC5	14.5576
HIP	BCD1	13.8993
HIP	BET1	12.7626
HIP	CDC15	18.2374
HIP	CDC25	19.7734
HIP	CDC48	18.0072
HIP	HEM4	16.4388
HIP	MSS4	15.5755
HIP	NIP1	-13.2806
HIP	ORC1	18.2446
HIP	ORC6	16.8849
HIP	RFC2	21.7086
HIP	RIX1	12.0827
HIP	RNA14	12.6583
HIP	RPB2	14.946
HIP	RPC11	17.036
HIP	RRN11	19.9173
HIP	SAS10	22.1799
HIP	SEC13	12.3489
HIP	SEC15	19.241
HIP	SEC23	14.0432
HIP	SLY1	20.0432
HIP	SMC1	12.6331
HIP	SPC98	21.6727
HIP	STT4	16.9892
HIP	SYF1	15.0036
HIP	TAD2	20.8093
HIP	TAF12	18.5971
HIP	TRM5	14.5648
HIP	UTP11	17.5396
HIP	YDL163W	19.1978
HIP	YDR413C	14.482
HIP	YGL074C	19.5108
HIP	YJL015C	12.7014
HIP	YKL088W	11.3345
HIP	YTH1	20.5036
HOP	AAC1	20.4822
HOP	AGA2	20.5757
HOP	AMS1	17.9439
HOP	ASG1	16.7327
HOP	ATG20	20.0187
HOP	AVT3	16.5533
HOP	BAT2	21.7084
HOP	BSD2	18.4748
HOP	CAC2	18.628
HOP	CAR1	15.3832
HOP	CHS6	15.3047
HOP	CKA1	15.5103
HOP	CPR3	17.5963
HOP	CRT10	15.5252
HOP	CTH1	17.2224
HOP	CWP2	17.9402
HOP	DAL2	20.2131
HOP	DDI3	19.2822
HOP	DID2	15.9813
HOP	DNF2	16.9047
HOP	DSE2	19.2262
HOP	DSF2	16.5907
HOP	EPS1	18.3103
HOP	ERG5	20.7065
HOP	ERP3	18.886
HOP	ERV29	17.3084
HOP	FAR3	18.9869
HOP	FLO8_p	20.9308
HOP	FPR1	21.4318
HOP	FPS1	15.3122
HOP	GTT2	19.8953
HOP	HIS7	20.0037
HOP	HPA2	17.6336
HOP	HSL7	15.3122
HOP	IFA38	17.7906
HOP	ISN1	17.7122
HOP	LIF1	15.3383
HOP	LPP1	21.3458
HOP	MAL11	21.372
HOP	MDY2	16.4037
HOP	MET10	16.7963
HOP	MOT3	16.6019
HOP	MPA43	19.7047
HOP	NRM1	21.4916
HOP	NTE1	16.8636
HOP	NVJ1	17.9327
HOP	OYE2	15.3421
HOP	PEX13	16.9346
HOP	PFK27	17.615
HOP	PHO90	16.729
HOP	PSP1	20.4897
HOP	PTH2	22.886
HOP	PTR2	16.3215
HOP	RAD26	16.628
HOP	RMD1	19.4729
HOP	RNH201	15.5701
HOP	RVS167	16.3402
HOP	SET5	17.4841
HOP	SKM1	15.3196
HOP	SKT5	15.2374
HOP	SPF1	18.2056
HOP	SPO1	18.2692
HOP	STF1	19.443
HOP	SUM1	15.5813
HOP	SUT2	19.3196
HOP	TLG2	16.8224
HOP	TPO4	16.6879
HOP	TRP3	17.2635
HOP	TUB3	17.443
HOP	UBP6	15.8654
HOP	YAP1801	17.2598
HOP	YBL107C	22.4897
HOP	YBR013C	22.4673
HOP	YDR215C	15.6897
HOP	YDR348C	21.7047
HOP	YDR387C	20.6916
HOP	YEL023C	17.8206
HOP	YER184C	17.2635
HOP	YER187W	19.6785
HOP	YGL140C	19.5776
HOP	YGL149W	17.1028
HOP	YGL226W	16.1794
HOP	YGL262W	20.0635
HOP	YGR050C	18.7888
HOP	YGR058W	20.6579
HOP	YGR106C	15.5626
HOP	YGR272C	-15.3757
HOP	YGR273C	20.5196
HOP	YHR022C	16.4075
HOP	YHR035W	18.1121
HOP	YHR095W	16.6916
HOP	YHR138C	18.3402
HOP	YHR177W	17.4243
HOP	YIL077C	16.3215
HOP	YJL215C	17.9776
HOP	YJL217W	16.3065
HOP	YJR039W	19.0467
HOP	YJR096W	18.6617
HOP	YJR098C	17.8617
HOP	YJR154W	17.6374
HOP	YKL115C	15.1514
HOP	YKL202W	21.3533
HOP	YKR104W	16.0523
HOP	YKR105C	16.9234
HOP	YLR036C	22.6654
HOP	YLR126C	17.3832
HOP	YLR279W	21.2075
HOP	YLR407W	18.3215
HOP	YLR434C	16.8748
HOP	YLR445W	19.7608
HOP	YML084W	21.2262
HOP	YML108W	15.2224
HOP	YNL050C	16.7365
HOP	YNL089C	15.4804
HOP	YNL100W	16.0336
HOP	YNL146W	16.7477
HOP	YNL205C	15.2935
HOP	YNL276C	15.529
HOP	YOR227W	15.6673
HOP	YOR246C	18.4449
HOP	YPR123C	15.5252
HOP	YPR146C	15.7682
HOP	YPS6	19.2822
HOP	ZRT2	18.086

## Sheet: Control 2
Screen	Gene	Score
HIP	GCD11	-4.8741
HIP	NDC1	-4.03237
HIP	NIP1	-5.71942
HIP	NUS1	-4.68345
HIP	RHO1	3.79856
HIP	RNA14	4.7446
HIP	RPL18A	-4.65827
HIP	RPS15	8.73022
HIP	RPT4	-3.77698
HIP	SEC13	4.66547
HIP	SPT6	-3.76619
HIP	YBR190W	-4.92086
HIP	YJL202C	7.0036
HIP	YLR076C	-3.96043
HOP	AAT2	4.58692
HOP	ACO1	5.52897
HOP	ADK1	7.60374
HOP	ARF1	4.85234
HOP	ARG82	5.40935
HOP	ARP5	7.4729
HOP	ARV1	5.52149
HOP	ATP14	5.70467
HOP	BCK1	9.77196
HOP	BEM1	5.69346
HOP	BEM2	10.4149
HOP	BEM4	4.28785
HOP	BRE1	5.09533
HOP	BST1	15.2187
HOP	CHC1	-6.3514
HOP	CHS6	5.63364
HOP	CHS7	5.99626
HOP	CLA4	5.5028
HOP	CLC1	6.43365
HOP	CNM67	6.51215
HOP	COX15	4.28411
HOP	CTF4	-6.05981
HOP	CTR1	13.4841
HOP	CUP5	10.8411
HOP	CWH43	5.45421
HOP	DBF2	9.04299
HOP	DBP7	5.05421
HOP	DEP1	5.62243
HOP	DHH1	6.06355
HOP	DIA2	5.96636
HOP	ECM33	4.99813
HOP	FLX1	-4.58692
HOP	GRR1	4.57944
HOP	GUP1	4.95701
HOP	HFI1	12.7813
HOP	HOG1	5.17009
HOP	HUR1	4.77757
HOP	IDP1	4.80374
HOP	ILM1	21.0654
HOP	IML3	4.17196
HOP	IWR1	5.36822
HOP	LAS21	10.557
HOP	LDB7	5.7757
HOP	LTE1	5.64486
HOP	LTV1	6.7514
HOP	MGA2	7.4729
HOP	MNN10	8.51589
HOP	MNN11	11.8243
HOP	MOT2	5.13271
HOP	MRP21	6
HOP	MRPL20	5.69346
HOP	MRPL32	5.62617
HOP	MSL1	5.28598
HOP	MSM1	4.37383
HOP	NGG1	4.75888
HOP	NOT5	4.1757
HOP	PBS2	5.63738
HOP	PEP3	-5.43925
HOP	PET123	5.73832
HOP	PHO80	9.83551
HOP	PHO88	4.72149
HOP	PIM1	4.16449
HOP	PIN2	8.19065
HOP	PMR1	7.46916
HOP	PMT2	4.32523
HOP	POP2	5.37944
HOP	POR1	5.73832
HOP	PRS1	11.9215
HOP	PSY4	4.50841
HOP	ROM2	4.43738
HOP	RPL7A	4.99813
HOP	RSC1	6.52336
HOP	RUD3	7.62243
HOP	SAP30	4.31028
HOP	SCS7	-6.91963
HOP	SEL1	7.96636
HOP	SHE4	5.36075
HOP	SIN3	-5.72336
HOP	SIT4	7.86168
HOP	SLA1	4.93458
HOP	SLS1	9.45047
HOP	SLT2	5.96262
HOP	SLX8	4.30654
HOP	SMI1	6.78505
HOP	SPF1	8.07477
HOP	SWF1	4.91963
HOP	SWI3	-4.71776
HOP	TFP1	5.36822
HOP	TFP3	10.3701
HOP	TOM5	6.53458
HOP	TPM1	5.17009
HOP	VAN1	4.71402
HOP	VID22	5.98131
HOP	VMA13	5.28224
HOP	VMA4	6.19065
HOP	VMA7	9.86916
HOP	VPS13	4.38131
HOP	VPS15	10.9794
HOP	VPS52	7.79065
HOP	YAP3	4.29906
HOP	YDL133W	9.12523
HOP	YGR272C	6.25421
HOP	YKL033W-A	4.3514
HOP	YKL037W	4.32149
HOP	YKL118W	14.5682
HOP	YLR184W	-5.80187
HOP	YLR358C	18.5121
HOP	YLR374C	4.4486
HOP	YNL080C	13.6935
HOP	YOR093C	4.71028
HOP	YOR246C	5.12897
HOP	YPR123C	18.1346

## Sheet: Microarray Upregulated
Gene	ORF	Fold Change	Essential
MCD4	YKL165C::CHR11_2	2.14589	Yes
OLE1	YGL055W::CHR7_1	2.82199	Yes
ERO1	YML130C::CHR00_9	3.03203	Yes
YNR014W	YNR014W::CHR14_4	2.02162	No
YJL070C	YJL070C::CHR00_15	2.02193	No
SLT2	YHR030C::CHR8_1	2.02249	No
ATG7	YHR171W::CHR00_15	2.02317	No
BBC1	YJL020C::CHR00_13	2.02532	No
YJR096W	YJR096W::CHR00_12	2.02644	No
YER034W	YER034W::CHR5_3	2.0284	No
YGR137W	YGR137W::CHR7_5	2.02841	No
TES1	YJR019C::CHR00_13	2.03428	No
AVO2	YMR068W::CHR00_6	2.03434	No
FLO1	YAR050W::CHR00_12	2.03473	No
YBR241C	YBR241C::CHR2_4	2.03866	No
HOP1	YIL072W::CHR9_1	2.03953	No
GRE3	YHR104W::CHR8_2	2.03985	No
YLR345W	YLR345W::CHR12_5	2.04275	No
RAD59	YDL059C::CHR4_1	2.04866	No
TPS1	YBR126C::CHR2_3	2.04915	No
ROD1	YOR018W::CHR15_1	2.04929	No
BIT2	YBR270C::CHR00_16A	2.05019	No
MUK1	YPL070W::CHR16_3	2.05287	No
OAZ1	YPL052W::CHR16_3	2.05369	No
OXR1	YPL196W::CHR16_1	2.05376	No
UGA1	YGR019W::CHR7_3	2.05602	No
ATG5	YPL149W::CHR16_2	2.0565	No
STP3	YLR375W::CHR12_5	2.05821	No
ROG1	YGL144C::CHR7_2	2.05891	No
YER130C	YER130C::CHR00_5	2.06337	No
PPQ1	YPL179W::CHR16_2	2.07019	No
ATG3	YNR007C::CHR14_4	2.07072	No
YOR052C	YOR052C::CHR15_1	2.07077	No
UGA2	YBR006W::CHR2_2	2.07116	No
ETR1	YBR026C::CHR2_2	2.07229	No
ATG22	YCL038C::CHR00_12	2.07248	No
YER152C	YER152C::CHR00_5	2.07406	No
XKS1	YGR194C::CHR7_5	2.07593	No
SNX4	YJL036W::CHR10_2	2.07771	No
PNC1	YGL037C::CHR7_1	2.0793	No
APE2	YKL157W::CHR11_2	2.08004	No
FMS1	YMR020W::CHR13_2	2.08249	No
GAS2	YLR343W::CHR00_12	2.08259	No
TWF1	YGR080W::CHR7_4	2.08406	No
SNA2	YDR525W-A::CHR00_2	2.08971	No
YIL152W	YIL152W::CHR9_2	2.09045	No
YOR366W	YOR366W::CHR15_4	2.09052	No
REV3	YPL167C::CHR16_2	2.09088	No
RAD7	YJR052W::CHR00_13	2.09141	No
YAK1	YJL141C::CHR00_14	2.09328	No
SWA2	YDR320C::CHR4_6	2.1033	No
GYP5	YPL249C::CHR16_1	2.10386	No
BNA3	YJL060W::CHR10_2	2.10454	No
YJR061W	YJR061W::CHR00_13	2.10708	No
HVG1	YER039C::CHR5_3	2.1075	No
HFD1	YMR110C::CHR00_9	2.11115	No
NDT80	YHR124W::CHR8_2	2.11363	No
GLC8	YMR311C::CHR00_8	2.11598	No
SPG5	YMR191W::CHR00_17B	2.11907	No
FOX2	YKR009C::CHR11_3	2.11939	No
YMR102C	YMR102C::CHR00_9	2.12527	No
YOR062C	YOR062C::CHR15_1	2.12729	No
YDR391C	YDR391C::CHR4_7	2.13069	No
RIM8	YGL045W::CHR7_1	2.13605	No
TPO4	YOR273C::CHR00_17B	2.13993	No
COS1	YNL336W::CHR14_1	2.14325	No
YGR149W	YGR149W::CHR7_5	2.14525	No
YER158C	YER158C::CHR00_5	2.14592	No
GUD1	YDL238C::CHR4_3	2.14845	No
SEO1	YAL067C::CHR1_1	2.15136	No
PUT2	YHR037W::CHR8_1	2.15202	No
ECM3	YOR092W::CHR15_1	2.15735	No
MBR1	YKL093W::CHR11_1	2.16245	No
ACA1	YER045C::CHR5_3	2.16624	No
ADD37	YMR184W::CHR13_4	2.16641	No
PYC1	YGL062W::CHR7_1	2.16676	No
SPS22	YCL048W::CHR3_1	2.16923	No
YKL091C	YKL091C::CHR11_1	2.16931	No
YLL058W	YLL058W::CHR12_1	2.17108	No
YCL049C	YCL049C::CHR3_1	2.1711	No
YHL044W	YHL044W::CHR8_1	2.17611	No
SAP4	YGL229C::CHR7_3	2.17639	No
UBC5	YDR059C::CHR4_4	2.17648	No
IDP2	YLR174W::CHR12_3	2.1774	No
PSK2	YOL045W::CHR15_5	2.17954	No
YMR103C	YMR103C::CHR00_9	2.1797	No
YIR043C	YIR043C::CHR00_17B	2.18436	No
PPM1	YDR435C::CHR4_7	2.18874	No
PKH1	YDR490C::CHR4_8	2.18892	No
PRM8	YGL053W::CHR7_1	2.19243	No
YGP1	YNL160W::CHR14_2	2.1926	No
HUA1	YGR268C::CHR00_3	2.19551	No
CMP2	YML057W::CHR13_1B	2.20072	No
JEM1	YJL073W::CHR10_2	2.20179	No
YMR034C	YMR034C::CHR13_2	2.20277	No
YRR1	YOR162C::CHR15_2	2.20533	No
YNL195C	YNL195C::CHR14_2	2.20674	No
ATG9	YDL149W::CHR4_2	2.20826	No
EDS1	YBR033W::CHR2_2	2.20977	No
UBP15	YMR304W::CHR13_5	2.21171	No
SDP1	YIL113W::CHR9_2	2.21288	No
CYC7	YEL039C::CHR5_2	2.2136	No
YPL088W	YPL088W::CHR16_3	2.21744	No
PKH2	YOL100W::CHR00_6	2.22533	No
ECM29	YHL030W::CHR8_1	2.22894	No
YCR007C	YCR007C::CHR3_1	2.23137	No
PRX1	YBL064C::CHR2_1	2.23138	No
OSH6	YKR003W::CHR11_3	2.25127	No
GLO4	YOR040W::CHR15_1	2.25131	No
GAT2	YMR136W::CHR00_12	2.25185	No
GLK1	YCL040W::CHR3_1	2.252	No
MYO3	YKL129C::CHR11_2	2.25559	No
JLP1	YLL057C::CHR12_1	2.25642	No
COX14	YML129C::CHR00_9	2.25657	No
GDH3	YAL062W::CHR1_1	2.26133	No
BSD2	YBR290W::CHR00_1	2.26587	No
GPX1	YKL026C::CHR11_1	2.26657	No
YMR315W	YMR315W::CHR00_8	2.27134	No
YPL136W	YPL136W::CHR16_2	2.27458	No
XBP1	YIL101C::CHR9_2	2.27903	No
ECM4	YKR076W::CHR00_3	2.27934	No
PLB1	YMR008C::CHR13_2	2.28123	No
ESC1	YMR219W::CHR13_4	2.29183	No
ADR1	YDR216W::CHR4_5	2.29577	No
YER184C	YER184C::CHR00_5	2.29968	No
ALD2	YMR170C::CHR13_4	2.30111	No
SGA1	YIL099W::CHR9_2	2.30251	No
FMP40	YPL222W::CHR16_1	2.30378	No
ATG20	YDL113C::CHR4_2	2.30508	No
PCL8	YPL219W::CHR16_1	2.31006	No
DDP1	YOR163W::CHR15_2	2.31096	No
MSB3	YNL293W::CHR14_1	2.31232	No
YSC84	YHR016C::CHR00_8	2.31617	No
ADY3	YDL239C::CHR4_3	2.31941	No
PEP12	YOR036W::CHR15_1	2.32035	No
THI2	YBR240C::CHR2_4	2.32193	No
YBR056W	YBR056W::CHR2_2	2.32202	No
MET14	YKL001C::CHR11_1	2.33071	No
YFL042C	YFL042C::CHR00_15	2.33161	No
YKL162C-A	YKL162C-A::CHR00_3	2.33543	No
RIM101	YHL027W::CHR8_1	2.3373	No
BDF2	YDL070W::CHR4_1	2.34022	No
DON1	YDR273W::CHR4_6	2.34743	No
TGL2	YDR058C::CHR00_14	2.35206	No
THI20	YOL055C::CHR15_5	2.35411	No
ASK10	YGR097W::CHR7_4	2.35475	No
MNR2	YKL064W::CHR11_1	2.35875	No
IGO1	YNL157W::CHR14_2	2.36175	No
NTH1	YDR001C::CHR4_3	2.36232	No
YBR137W	YBR137W::CHR2_3	2.36297	No
RRD2	YPL152W::CHR16_2	2.36298	No
SSD1	YDR293C::CHR4_6	2.36587	No
GLN3	YER040W::CHR5_3	2.36626	No
PAU2	YEL049W::CHR5_2	2.36981	No
TPS2	YDR074W::CHR00_11	2.37049	No
YMR114C	YMR114C::CHR00_9	2.37093	No
PPE1	YHR075C::CHR8_2	2.3722	No
IRC4	YDR540C::CHR00_2	2.37331	No
YNL194C	YNL194C::CHR14_2	2.3766	No
PAU5	YFL020C::CHR6_1	2.37777	No
CRS5	YOR031W::CHR15_1	2.37925	No
ECM27	YJR106W::CHR00_12	2.38059	No
HAL5	YJL165C::CHR00_14	2.38541	No
PCL7	YIL050W::CHR9_1	2.38817	No
SUR1	YPL057C::CHR16_3	2.3901	No
PAU17	YLL025W::CHR12_1	2.39124	No
YNL115C	YNL115C::CHR00_16B	2.3929	No
IKS1	YJL057C::CHR10_2	2.39303	No
YLR177W	YLR177W::CHR12_3	2.39415	No
YDL057W	YDL057W::CHR4_1	2.39474	No
UIP3	YAR027W::CHR1_1	2.3996	No
IML2	YJL082W::CHR10_2	2.40358	No
YMR090W	YMR090W::CHR00_6	2.40501	No
PMC1	YGL006W::CHR7_1	2.40835	No
UBI4	YLL039C::CHR12_1	2.40892	No
MSP1	YGR028W::CHR00_14	2.4111	No
PDR3	YBL005W::CHR2_1	2.4116	No
ATG17	YLR423C::CHR00_4	2.41422	No
UBP5	YER144C::CHR00_2	2.41622	No
PAU8	YAL068C::CHR1_1	2.41679	No
YER121W	YER121W::CHR00_5	2.42275	No
YNL200C	YNL200C::CHR14_2	2.42372	No
PRR2	YDL214C::CHR4_3	2.42626	No
FUN14	YAL008W::CHR1_1	2.42965	No
CTA1	YDR256C::CHR4_6	2.43417	No
DAK1	YML070W::CHR00_9	2.44765	No
AAC1	YMR056C::CHR00_5	2.44786	No
HXT10	YFL011W::CHR6_1	2.4549	No
YGL039W	YGL039W::CHR7_1	2.46237	No
PDR15	YDR406W::CHR4_7	2.46964	No
PDE1	YGL248W::CHR7_3	2.47856	No
YKL133C	YKL133C::CHR11_2	2.48294	No
SPG3	YDR504C::CHR4_8	2.48397	No
ECM13	YBL043W::CHR2_1	2.48677	No
SIA1	YOR137C::CHR15_2	2.49433	No
YLR241W	YLR241W::CHR12_4	2.49614	No
YJL132W	YJL132W::CHR10_1	2.50236	No
YJL132W	YJL132W::CHR00_14	2.50236	No
YLR352W	YLR352W::CHR12_5	2.5105	No
BOP2	YLR267W::CHR12_4	2.51235	No
HSP78	YDR258C::CHR4_6	2.51988	No
PAU13	YHL046C::CHR8_1	2.52375	No
ORM2	YLR350W::CHR12_5	2.53161	No
YJR149W	YJR149W::CHR10_4	2.53691	No
TPK1	YJL164C::CHR10_1	2.53733	No
MUP3	YHL036W::CHR8_1	2.55165	No
YGR053C	YGR053C::CHR00_14	2.55587	No
PDR5	YOR153W::CHR15_2	2.55688	No
VID30	YGL227W::CHR7_3	2.56065	No
FRT2	YAL028W::CHR1_1	2.56359	No
YIL108W	YIL108W::CHR9_2	2.56544	No
YOR385W	YOR385W::CHR15_5	2.57041	No
YOL163W	YOL163W::CHR00_10	2.5761	No
GAD1	YMR250W::CHR13_5	2.58012	No
YJR107W	YJR107W::CHR00_12	2.58145	No
SUL2	YLR092W::CHR12_2	2.58426	No
SCS22	YBL091C-A::CHR00_1	2.58496	No
SDS24	YBR214W::CHR2_4	2.58693	No
YDL199C	YDL199C::CHR4_3	2.58933	No
YGR127W	YGR127W::CHR7_5	2.59207	No
GDH2	YDL215C::CHR4_3	2.61485	No
UBC8	YEL012W::CHR00_10	2.62798	No
DOT5	YIL010W::CHR9_1	2.62829	No
MCH2	YKL221W::CHR11_3	2.63288	No
YGR237C	YGR237C::CHR00_2	2.63674	No
YOL162W	YOL162W::CHR00_10	2.64675	No
STF1	YDL130W-A::CHR00_2	2.65085	No
GGA1	YDR358W::CHR4_7	2.65845	No
CAT8	YMR280C::CHR13_5	2.66518	No
DOG2	YHR043C::CHR8_1	2.66573	No
MNT4	YNR059W::CHR00_4	2.66653	No
EEB1	YPL095C::CHR16_2	2.66803	No
CTT1	YGR088W::CHR7_4	2.66893	No
CUP2	YGL166W::CHR7_2	2.66972	No
ATG1	YGL180W::CHR7_2	2.67317	No
YHR097C	YHR097C::CHR8_2	2.67683	No
YLR031W	YLR031W::CHR00_8	2.68241	No
FYV10	YIL097W::CHR9_1	2.69095	No
VPS60	YDR486C::CHR4_8	2.70044	No
FMP46	YKR049C::CHR11_3	2.70821	No
MET28	YIR017C::CHR00_3	2.71025	No
ATH1	YPR026W::CHR00_15	2.71476	No
HRD1	YOL013C::CHR15_5	2.71504	No
GPH1	YPR160W::CHR16_5	2.71528	No
ECM21	YBL101C::CHR2_2	2.72378	No
YLL020C	YLL020C::CHR12_1	2.72799	No
TOS8	YGL096W::CHR7_1	2.73685	No
AGX1	YFL030W::CHR6_1	2.73785	No
CAT2	YML042W::CHR00_11	2.7424	No
HSP12	YFL014W::CHR00_15	2.74361	No
RCN1	YKL159C::CHR11_2	2.75091	No
LEE1	YPL054W::CHR16_3	2.76163	No
HSP104	YLL026W::CHR12_1	2.76799	No
FMO1	YHR176W::CHR8_3	2.76923	No
AFR1	YDR085C::CHR4_4	2.77403	No
YLR030W	YLR030W::CHR00_8	2.78516	No
URA10	YMR271C::CHR00_8	2.78887	No
SSE2	YBR169C::CHR00_16A	2.79045	No
YEL057C	YEL057C::CHR5_2	2.79222	No
YKL151C	YKL151C::CHR11_2	2.80202	No
YDR374C	YDR374C::CHR4_7	2.8178	No
TSA2	YDR453C::CHR4_8	2.81907	No
GAL10	YBR019C::CHR2_2	2.83137	No
PIG2	YIL045W::CHR9_1	2.86136	No
YMR085W	YMR085W::CHR00_6	2.86562	No
MPM1	YJL066C::CHR10_2	2.86587	No
YMR052C-A	YMR052C-A::CHR00_5	2.86894	No
MNN4	YKL201C::CHR00_14	2.87577	No
GLC3	YEL011W::CHR00_8	2.87648	No
PTP2	YOR208W::CHR15_3	2.88986	No
THI4	YGR144W::CHR7_5	2.89263	No
SMP1	YBR182C::CHR2_4	2.89689	No
YHR112C	YHR112C::CHR8_2	2.89788	No
ATF1	YOR377W::CHR15_4	2.90608	No
PST1	YDR055W::CHR4_4	2.90882	No
YIL055C	YIL055C::CHR9_1	2.91477	No
HMX1	YLR205C::CHR12_3	2.91895	No
YJL163C	YJL163C::CHR00_14	2.92002	No
GSP2	YOR185C::CHR15_2	2.92999	No
GAL7	YBR018C::CHR2_2	2.93084	No
PCA1	YBR295W::CHR00_1	2.93498	No
PAU11	YGL261C::CHR7_3	2.93892	No
YOR019W	YOR019W::CHR15_1	2.94451	No
CTL1	YMR180C::CHR13_4	2.94545	No
YPL247C	YPL247C::CHR16_1	2.95692	No
MRP8	YKL142W::CHR11_2	2.96176	No
SHC1	YER096W::CHR00_8	2.96909	No
YPL272C	YPL272C::CHR16_1	2.97549	No
YKL123W	YKL123W::CHR11_2	2.98312	No
SNO1	YMR095C::CHR00_9	3.00231	No
PAU4	YLR461W::CHR00_4	3.02748	No
MET3	YJR010W::CHR00_13	3.02935	No
ROG3	YFR022W::CHR6_1	3.03616	No
SRL3	YKR091W::CHR00_4	3.04449	No
JEN1	YKL217W::CHR11_3	3.04481	No
SPR28	YDR218C::CHR4_5	3.05568	No
RPN4	YDL020C::CHR4_1	3.06252	No
YGR066C	YGR066C::CHR7_4	3.07289	No
DLD1	YDL174C::CHR4_2	3.08127	No
GYP7	YDL234C::CHR4_3	3.08951	No
OM45	YIL136W::CHR9_2	3.0926	No
SOH1	YGL127C::CHR7_2	3.11944	No
GPM2	YDL021W::CHR4_1	3.13051	No
DIA3	YDL024C::CHR4_1	3.1307	No
HSP42	YDR171W::CHR4_5	3.14231	No
FMP33	YJL161W::CHR00_14	3.15487	No
SPO20	YMR017W::CHR13_2	3.1597	No
YNR073C	YNR073C::CHR00_6	3.16993	No
YPR012W	YPR012W::CHR16_4	3.1863	No
EMP46	YLR080W::CHR12_2	3.19262	No
DAK2	YFL053W::CHR6_1	3.23907	No
PIC2	YER053C::CHR5_3	3.24555	No
YPS1	YLR120C::CHR12_2	3.25251	No
PFK26	YIL107C::CHR9_2	3.25737	No
GSC2	YGR032W::CHR00_14	3.26715	No
YDL124W	YDL124W::CHR4_2	3.27403	No
HBT1	YDL223C::CHR4_3	3.27482	No
STB2	YMR053C::CHR00_5	3.27796	No
YKR011C	YKR011C::CHR11_3	3.29828	No
PDC6	YGR087C::CHR7_4	3.30559	No
YMR196W	YMR196W::CHR13_4	3.30649	No
TMA17	YDL110C::CHR4_2	3.31225	No
RTS3	YGR161C::CHR7_5	3.31475	No
YNL092W	YNL092W::CHR14_3	3.31667	No
BNA2	YJR078W::CHR10_4	3.31889	No
TOS3	YGL179C::CHR7_2	3.32765	No
YMR087W	YMR087W::CHR00_6	3.3329	No
GCY1	YOR120W::CHR15_2	3.33981	No
FUN19	YAL034C::CHR1_1	3.34179	No
REX3	YLR107W::CHR12_2	3.3447	No
UGX2	YDL169C::CHR4_2	3.37184	No
ATO2	YNR002C::CHR14_4	3.37381	No
PDR10	YOR328W::CHR15_4	3.37882	No
GRE1	YPL223C::CHR16_1	3.38028	No
YBR285W	YBR285W::CHR00_1	3.4018	No
GAC1	YOR178C::CHR15_2	3.40554	No
MGA2	YIR033W::CHR00_3	3.40811	No
TSL1	YML100W::CHR00_9	3.40941	No
YOL131W	YOL131W::CHR00_6	3.44093	No
YOL153C	YOL153C::CHR00_15	3.45317	No
CSR2	YPR030W::CHR16_4	3.45676	No
CMK2	YOL016C::CHR00_8	3.46172	No
SPS19	YNL202W::CHR14_2	3.49656	No
SNZ1	YMR096W::CHR00_9	3.51438	No
YTP1	YNL237W::CHR14_2	3.5156	No
SET4	YJL105W::CHR00_15	3.51701	No
GND2	YGR256W::CHR00_3	3.52317	No
CRF1	YDR223W::CHR4_5	3.52716	No
YNR071C	YNR071C::CHR00_6	3.53	No
THI12	YNL332W::CHR14_1	3.53952	No
GDB1	YPR184W::CHR16_5	3.54314	No
DIA1	YMR316W::CHR00_8	3.55099	No
ICT1	YLR099C::CHR12_2	3.55489	No
SUL1	YBR294W::CHR00_16A	3.56835	No
PHM8	YER037W::CHR00_11	3.5809	No
ATG8	YBL078C::CHR2_1	3.58417	No
YDR018C	YDR018C::CHR4_3	3.59689	No
TIS11	YLR136C::CHR12_3	3.65184	No
SOL4	YGR248W::CHR00_14	3.6531	No
HPA2	YPR193C::CHR16_5	3.65825	No
RTN2	YDL204W::CHR4_3	3.65967	No
PGM2	YMR105C::CHR00_9	3.69728	No
UIP4	YPL186C::CHR16_2	3.72043	No
YLR311C	YLR311C::CHR12_4	3.72148	No
HES1	YOR237W::CHR15_3	3.76753	No
YBR284W	YBR284W::CHR00_1	3.81095	No
YPR127W	YPR127W::CHR16_5	3.85049	No
STF2	YGR008C::CHR7_3	3.86619	No
IZH4	YOL101C::CHR00_6	3.87941	No
YLR194C	YLR194C::CHR12_3	3.91353	No
RSB1	YOR049C::CHR15_1	3.93216	No
YPR015C	YPR015C::CHR16_4	3.93898	No
YLR312C	YLR312C::CHR12_4	3.94379	No
PHM7	YOL084W::CHR15_5	3.94399	No
YMR181C	YMR181C::CHR00_8	3.95252	No
PRK1	YIL095W::CHR9_1	3.97068	No
HSP26	YBR072W::CHR2_2	3.97645	No
ALD3	YMR169C::CHR00_4	3.98702	No
ALD3	YMR169C::CHR13_4	3.98702	No
PRB1	YEL060C::CHR5_2	4.00155	No
CYB2	YML054C::CHR13_1B	4.03447	No
YLR149C	YLR149C::CHR12_3	4.04188	No
GPG1	YGL121C::CHR7_2	4.04372	No
MSC1	YML128C::CHR00_9	4.04914	No
SUE1	YPR151C::CHR00_18	4.05892	No
YPT53	YNL093W::CHR00_16B	4.07258	No
YHR140W	YHR140W::CHR00_8	4.07714	No
PIR3	YKL163W::CHR11_2	4.09027	No
YJL016W	YJL016W::CHR00_13	4.10637	No
YML083C	YML083C::CHR13_1B	4.1113	No
YGR201C	YGR201C::CHR00_10	4.11988	No
YOR289W	YOR289W::CHR15_4	4.18319	No
POX1	YGL205W::CHR7_3	4.24248	No
YKL107W	YKL107W::CHR11_2	4.29043	No
TFS1	YLR178C::CHR12_3	4.40327	No
PEX18	YHR160C::CHR8_3	4.4626	No
SNO4	YMR322C::CHR00_17B	4.49836	No
YBR116C	YBR116C::CHR2_3	4.54928	No
YHR138C	YHR138C::CHR8_2	4.54978	No
DCS2	YOR173W::CHR15_2	4.67043	No
YET2	YMR040W::CHR13_2	4.70489	No
YNR064C	YNR064C::CHR00_4	4.71049	No
TMA10	YLR327C::CHR12_5	4.77077	No
NDE2	YDL085W::CHR4_1	4.82221	No
YJL144W	YJL144W::CHR10_1	4.90771	No
INO1	YJL153C::CHR10_1	4.91765	No
AMS1	YGL156W::CHR7_2	4.98792	No
ADH7	YCR105W::CHR00_2	4.98824	No
SPG1	YGR236C::CHR00_2	5.0603	No
SPI1	YER150W::CHR00_5	5.08702	No
BAG7	YOR134W::CHR15_2	5.09419	No
MOH1	YBL049W::CHR2_1	5.10057	No
OSW2	YLR054C::CHR12_2	5.19783	No
POT1	YIL160C::CHR9_2	5.2049	No
DDR2	YOL053C-A::CHR15_5	5.28669	No
PAI3	YMR174C::CHR13_4	5.3442	No
PAI3	YMR174C::CHR00_4	5.3442	No
RTA1	YGR213C::CHR7_5	5.43926	No
HXT5	YHR096C::CHR8_2	5.52078	No
SIP18	YMR175W::CHR00_4	5.62824	No
SIP18	YMR175W::CHR13_4	5.62824	No
SPS100	YHR139C::CHR8_2	5.65316	No
FMP16	YDR070C::CHR4_4	5.71566	No
YOL037C	YOL037C::CHR15_5	5.79634	No
YBL048W	YBL048W::CHR2_1	6.10504	No
SPG4	YMR107W::CHR00_9	6.45007	No

## Sheet:  Microarray Downregulated
Gene	ORF	Fold Change	Essential
DBP2	YNL112W::CHR14_3	-4.75955	Yes
RKI1	YOR095C::CHR15_1	-4.40334	Yes
BRX1	YOL077C::CHR15_5	-4.01904	Yes
RPP0	YLR340W::CHR12_5	-4.00578	Yes
MAK16	YAL025C::CHR1_1	-3.6923	Yes
NIP7	YPL211W::CHR16_1	-3.61784	Yes
RPA43	YOR340C::CHR15_4	-3.59463	Yes
NSA2	YER126C::CHR00_5	-3.39632	Yes
HAS1	YMR290C::CHR13_5	-3.36725	Yes
NOP7	YGR103W::CHR7_4	-3.36476	Yes
SNU13	YEL026W::CHR5_2	-3.22216	Yes
UTP4	YDR324C::CHR4_6	-3.12603	Yes
YTM1	YOR272W::CHR00_17B	-3.0919	Yes
NHP2	YDL208W::CHR4_3	-3.07323	Yes
RPA190	YOR341W::CHR15_4	-3.05629	Yes
PWP2	YCR057C::CHR00_16A	-3.02964	Yes
PMA1	YGL008C::CHR7_1	-3.02546	Yes
DED81	YHR019C::CHR8_1	-2.97929	Yes
RPF2	YKR081C::CHR00_3	-2.95952	Yes
EBP2	YKL172W::CHR11_2	-2.94917	Yes
ERB1	YMR049C::CHR00_5	-2.94578	Yes
PXR1	YGR280C::CHR00_3	-2.90946	Yes
NOP58	YOR310C::CHR15_4	-2.89788	Yes
RIX1	YHR197W::CHR8_3	-2.87785	Yes
NOC2	YOR206W::CHR15_3	-2.86701	Yes
NOP1	YDL014W::CHR4_1	-2.85776	Yes
NOP14	YDL148C::CHR4_2	-2.8333	Yes
NMD3	YHR170W::CHR00_8	-2.80549	Yes
RPL5	YPL131W::CHR00_8	-2.79365	Yes
RIX7	YLL034C::CHR12_1	-2.78055	Yes
RRP1	YDR087C::CHR4_4	-2.75327	Yes
DHR2	YKL078W::CHR11_1	-2.75151	Yes
RPA135	YPR010C::CHR00_15	-2.74346	Yes
NOG1	YPL093W::CHR16_2	-2.74097	Yes
IMP3	YHR148W::CHR8_3	-2.71311	Yes
RLI1	YDR091C::CHR4_4	-2.68859	Yes
NOG2	YNR053C::CHR00_4	-2.6684	Yes
UTP8	YGR128C::CHR7_5	-2.66551	Yes
NOP2	YNL061W::CHR00_16B	-2.65958	Yes
UTP21	YLR409C::CHR12_5	-2.63738	Yes
IPI3	YNL182C::CHR14_2	-2.62411	Yes
UTP10	YJL109C::CHR10_2	-2.59175	Yes
UTP14	YML093W::CHR00_9	-2.59051	Yes
SPB1	YCL054W::CHR3_1	-2.57318	Yes
FAF1	YIL019W::CHR9_1	-2.55382	Yes
YEF3	YLR249W::CHR12_4	-2.53161	Yes
RPB5	YBR154C::CHR2_3	-2.51234	Yes
ARB1	YER036C::CHR5_3	-2.51174	Yes
MRD1	YPR112C::CHR16_5	-2.50091	Yes
CBF5	YLR175W::CHR12_3	-2.49961	Yes
RLP24	YLR009W::CHR12_1	-2.49218	Yes
MAK5	YBR142W::CHR2_3	-2.48574	Yes
RPS15	YOL040C::CHR15_5	-2.43944	Yes
MAK21	YDR060W::CHR4_4	-2.43019	Yes
RRB1	YMR131C::CHR00_9	-2.423	Yes
UTP9	YHR196W::CHR8_3	-2.41072	Yes
RLP7	YNL002C::CHR14_4	-2.38012	Yes
BFR2	YDR299W::CHR4_6	-2.3569	Yes
MTR4	YJL050W::CHR10_2	-2.34429	Yes
SDA1	YGR245C::CHR00_2	-2.34398	Yes
PRP43	YGL120C::CHR7_2	-2.31172	Yes
NIP1	YMR309C::CHR13_5	-2.30813	Yes
YHR020W	YHR020W::CHR8_1	-2.2996	Yes
UTP13	YLR222C::CHR12_3	-2.29137	Yes
RRP5	YMR229C::CHR13_4	-2.28734	Yes
NOP15	YNL110C::CHR14_3	-2.27861	Yes
UTP6	YDR449C::CHR4_8	-2.26958	Yes
RRN11	YML043C::CHR13_1B	-2.26362	Yes
POL5	YEL055C::CHR5_2	-2.24703	Yes
UTP18	YJL069C::CHR10_2	-2.24079	Yes
RPL18A	YOL120C::CHR00_6	-2.22964	Yes
DUT1	YBR252W::CHR2_4	-2.21107	Yes
EMG1	YLR186W::CHR12_3	-2.2009	Yes
EMG1	YLR186W::CHR00_11	-2.2009	Yes
GUK1	YDR454C::CHR4_8	-2.18629	Yes
RPS20	YHL015W::CHR8_1	-2.16243	Yes
RPC19	YNL113W::CHR14_3	-2.16212	Yes
KRE33	YNL132W::CHR14_3	-2.1561	Yes
RRP12	YPL012W::CHR16_3	-2.15065	Yes
RPL33A	YPL143W::CHR16_2	-2.1332	Yes
SOF1	YLL011W::CHR12_1	-2.13011	Yes
HCA4	YJL033W::CHR10_2	-2.12416	Yes
SRP102	YKL154W::CHR11_2	-2.10619	Yes
RPC25	YKL144C::CHR11_2	-2.10084	Yes
RRS1	YOR294W::CHR15_4	-2.09416	Yes
KRS1	YDR037W::CHR4_3	-2.08903	Yes
IMP4	YNL075W::CHR14_3	-2.0809	Yes
BCP1	YDR361C::CHR4_7	-2.06987	Yes
KRR1	YCL059C::CHR3_1	-2.06679	Yes
GLN4	YOR168W::CHR15_2	-2.06497	Yes
DBP9	YLR276C::CHR12_4	-2.05233	Yes
RPC31	YNL151C::CHR14_2	-2.04017	Yes
NOP8	YOL144W::CHR00_10	-2.02916	Yes
MES1	YGR264C::CHR00_3	-2.02189	Yes
ESF2	YNR054C::CHR00_4	-2.01577	Yes
URA7	YBL039C::CHR2_1	-4.62718	No
PHO3	YBR092C::CHR2_3	-4.54596	No
RPA49	YNL248C::CHR14_1	-4.29071	No
HO	YDL227C::CHR4_3	-4.1838	No
YDR133C	YDR133C::CHR4_4	-4.1134	No
MF(ALPHA)1	YPL187W::CHR16_2	-4.03592	No
LEU9	YOR108W::CHR15_2	-3.98261	No
CWP1	YKL096W::CHR11_2	-3.9588	No
NSR1	YGR159C::CHR7_5	-3.7439	No
RPP2A	YOL039W::CHR15_5	-3.70699	No
RPS22A	YJL190C::CHR10_1	-3.70453	No
MRH1	YDR033W::CHR4_3	-3.70049	No
RPS26B	YER131W::CHR00_5	-3.67667	No
RPS7A	YOR096W::CHR00_8	-3.62796	No
MRT4	YKL009W::CHR11_1	-3.56676	No
TEF4	YKL081W::CHR11_1	-3.49512	No
RPS16B	YDL083C::CHR4_1	-3.48867	No
LYS9	YNR050C::CHR00_4	-3.4868	No
SRL1	YOR247W::CHR15_3	-3.46895	No
RPS28B	YLR264W::CHR12_4	-3.34964	No
FCY2	YER056C::CHR5_3	-3.32226	No
PHO5	YBR093C::CHR2_3	-3.29352	No
RPL22A	YLR061W::CHR12_2	-3.2648	No
YOR248W	YOR248W::CHR15_3	-3.25895	No
RPS7B	YNL096C::CHR00_18	-3.2115	No
RPL22B	YFL034C-A::CHR00_2	-3.20793	No
SRP40	YKR092C::CHR00_4	-3.18079	No
ALB1	YJL122W::CHR10_2	-3.15698	No
ARX1	YDR101C::CHR4_4	-3.15338	No
ACO2	YJL200C::CHR00_14	-3.14723	No
DPH1	YIL103W::CHR9_2	-3.13908	No
RPS11A	YDR025W::CHR4_3	-3.0437	No
RPL40B	YKR094C::CHR00_15	-3.03705	No
YHB1	YGR234W::CHR00_2	-3.03695	No
PPT1	YGR123C::CHR7_5	-3.03539	No
ARO4	YBR249C::CHR2_4	-3.03282	No
RPL38	YLR325C::CHR12_5	-3.02282	No
HTB2	YBL002W::CHR2_1	-3.01124	No
TSR2	YLR435W::CHR00_4	-3.00031	No
NOP13	YNL175C::CHR14_2	-3.00003	No
SUR4	YLR372W::CHR12_5	-2.9893	No
STM1	YLR150W::CHR12_3	-2.96175	No
YBL028C	YBL028C::CHR2_1	-2.95867	No
RPS0B	YLR048W::CHR12_2	-2.93571	No
FSH1	YHR049W::CHR8_2	-2.91317	No
PTR2	YKR093W::CHR00_4	-2.89331	No
RPL7A	YGL076C::CHR7_1	-2.88331	No
GDH1	YOR375C::CHR15_4	-2.86822	No
YDR222W	YDR222W::CHR4_5	-2.842	No
TRM82	YDR165W::CHR4_5	-2.81673	No
MIS1	YBR084W::CHR2_3	-2.81528	No
FEN1	YCR034W::CHR00_1	-2.7841	No
RPL7B	YPL198W::CHR16_1	-2.76878	No
MFA2	YNL145W::CHR14_3	-2.76858	No
RHR2	YIL053W::CHR9_1	-2.76451	No
YLR042C	YLR042C::CHR12_2	-2.7628	No
AQR1	YNL065W::CHR00_16B	-2.74788	No
RPS29A	YLR388W::CHR12_5	-2.73573	No
SRO9	YCL037C::CHR3_1	-2.7274	No
AAH1	YNL141W::CHR14_3	-2.70539	No
DSE2	YHR143W::CHR8_3	-2.7023	No
MAE1	YKL029C::CHR11_1	-2.6968	No
RPL8A	YHL033C::CHR8_1	-2.68864	No
SCW11	YGL028C::CHR7_1	-2.68674	No
RRP8	YDR083W::CHR4_4	-2.66373	No
UTR2	YEL040W::CHR5_2	-2.66222	No
RPL39	YJL189W::CHR00_14	-2.64725	No
RPL27B	YDR471W::CHR4_8	-2.6405	No
LYS4	YDR234W::CHR4_5	-2.63993	No
SSF1	YHR066W::CHR8_2	-2.63822	No
NEW1	YPL226W::CHR16_1	-2.61173	No
RPP1A	YDL081C::CHR4_1	-2.60617	No
RMT2	YDR465C::CHR4_8	-2.60243	No
YOR309C	YOR309C::CHR15_4/CHR00_12	-2.59496	No
RPL18B	YNL301C::CHR14_1	-2.59085	No
YCR087C-A	YCR087C-A::CHR00_1	-2.58538	No
RPA34	YJL148W::CHR10_1	-2.58445	No
PHO84	YML123C::CHR00_9	-2.56611	No
LYS20	YDL182W::CHR4_2	-2.56071	No
RPS9B	YBR189W::CHR00_14	-2.56021	No
EGT2	YNL327W::CHR14_1	-2.55949	No
TRM11	YOL124C::CHR00_6	-2.55328	No
RPL6B	YLR448W::CHR00_4	-2.54905	No
RPL37A	YLR185W::CHR12_3	-2.54563	No
SUN4	YNL066W::CHR00_16B	-2.53342	No
RPL9A	YGL147C::CHR7_2	-2.52397	No
RPS29B	YDL061C::CHR4_1	-2.51776	No
RPL16A	YIL133C::CHR9_2	-2.50745	No
RPS0A	YGR214W::CHR7_5	-2.50479	No
ASC1	YMR116C::CHR00_9	-2.50457	No
RPA12	YJR063W::CHR00_13	-2.48928	No
DBP3	YGL078C::CHR7_1	-2.48754	No
SSB1	YDL229W::CHR4_3	-2.46594	No
GIS2	YNL255C::CHR14_1	-2.46361	No
DUS3	YLR401C::CHR12_5	-2.46343	No
HPT1	YDR399W::CHR4_7	-2.44871	No
HGH1	YGR187C::CHR7_5	-2.43442	No
APT1	YML022W::CHR00_11	-2.4254	No
YDL121C	YDL121C::CHR4_2	-2.40968	No
YER156C	YER156C::CHR00_5	-2.4086	No
RPS4A	YJR145C::CHR00_12	-2.4055	No
ELP2	YGR200C::CHR7_5	-2.40163	No
TMA19	YKL056C::CHR11_1	-2.39973	No
FAR1	YJL157C::CHR10_1	-2.3988	No
THR1	YHR025W::CHR00_10	-2.39661	No
CLB1	YGR108W::CHR7_4	-2.38794	No
AQY2	YLL052C::CHR12_1	-2.38234	No
RPS9A	YPL081W::CHR16_3	-2.37945	No
RPS4B	YHR203C::CHR8_3	-2.37925	No
NOP12	YOL041C::CHR15_5	-2.37352	No
TKL1	YPR074C::CHR16_4	-2.37345	No
PMU1	YKL128C::CHR11_2	-2.36951	No
ECM1	YAL059W::CHR1_1	-2.35763	No
TIF4631	YGR162W::CHR00_17A	-2.35055	No
ARG1	YOL058W::CHR15_5	-2.34769	No
ZRC1	YMR243C::CHR13_5	-2.34631	No
TEC1	YBR083W::CHR00_16A	-2.33295	No
PHM6	YDR281C::CHR4_6	-2.32739	No
IMD3	YLR432W::CHR00_4	-2.32005	No
RPL37B	YDR500C::CHR4_8	-2.31866	No
RPL37B	YDR500C::CHR00_17A	-2.31866	No
URA1	YKL216W::CHR11_3	-2.3128	No
CLB2	YPR119W::CHR16_5	-2.30632	No
CAR1	YPL111W::CHR16_2	-2.30349	No
CIN2	YPL241C::CHR16_1	-2.2955	No
LIA1	YJR070C::CHR00_12	-2.29546	No
RPS27A	YKL156W::CHR11_2	-2.29288	No
MKC7	YDR144C::CHR4_4	-2.28976	No
RPS11B	YBR048W::CHR2_2	-2.28536	No
RPS24B	YIL069C::CHR9_1	-2.28526	No
RPS28A	YOR167C::CHR15_2	-2.2661	No
GAS1	YMR307W::CHR13_5	-2.26397	No
PUF6	YDR496C::CHR4_8	-2.25692	No
GFD2	YCL036W::CHR3_1	-2.25225	No
ECM33	YBR078W::CHR2_2	-2.23124	No
GAS3	YMR215W::CHR13_4	-2.22953	No
PUS7	YOR243C::CHR15_3	-2.22136	No
AMN1	YBR158W::CHR2_3	-2.21462	No
LTV1	YKL143W::CHR11_2	-2.20043	No
TMA46	YOR091W::CHR15_1	-2.1912	No
DSE1	YER124C::CHR00_5	-2.18871	No
TAT1	YBR069C::CHR2_2	-2.18757	No
RPL31B	YLR406C::CHR00_11	-2.17044	No
ZRT1	YGL255W::CHR7_3	-2.17031	No
YOR342C	YOR342C::CHR15_4	-2.16948	No
RBG2	YGR173W::CHR7_5	-2.16819	No
LYS12	YIL094C::CHR9_1	-2.16168	No
YHM2	YMR241W::CHR13_5	-2.15611	No
SFG1	YOR315W::CHR15_4	-2.14553	No
SAG1	YJR004C::CHR00_13	-2.13832	No
SPL2	YHR136C::CHR8_2	-2.13129	No
RBG1	YAL036C::CHR1_1	-2.12855	No
RPS21B	YJL136C::CHR00_14	-2.11327	No
SLX9	YGR081C::CHR7_4	-2.10997	No
DSE3	YOR264W::CHR15_3	-2.10962	No
CLN1	YMR199W::CHR13_4	-2.10618	No
YLR040C	YLR040C::CHR00_8	-2.09944	No
ILV6	YCL009C::CHR3_1	-2.09861	No
YVH1	YIR026C::CHR00_3	-2.09794	No
ARO9	YHR137W::CHR8_2	-2.09555	No
YGR283C	YGR283C::CHR00_3	-2.09177	No
AGA2	YGL032C::CHR7_1	-2.09047	No
FTR1	YER145C::CHR00_5	-2.07155	No
RPL16B	YNL069C::CHR00_18	-2.06438	No
BAR1	YIL015W::CHR9_1	-2.0633	No
RPL29	YFR032C-A::CHR00_2	-2.06191	No
RPL27A	YHR010W::CHR8_1	-2.06035	No
RPS12	YOR369C::CHR15_4	-2.06031	No
REX4	YOL080C::CHR15_5	-2.05989	No
ALD6	YPL061W::CHR16_3	-2.05776	No
HTA2	YBL003C::CHR2_1	-2.05399	No
RPL33B	YOR234C::CHR15_3	-2.05212	No
RSA3	YLR221C::CHR12_3	-2.04974	No
NSG1	YHR133C::CHR8_2	-2.04943	No
RPL8B	YLL045C::CHR12_1	-2.04723	No
RPS24A	YER074W::CHR5_3	-2.04602	No
YOL014W	YOL014W::CHR15_5	-2.04494	No
RPS18B	YML026C::CHR13_2	-2.04181	No
RPS18A	YDR450W::CHR4_8	-2.01313	No
SAM1	YLR180W::CHR12_3	-2.01237	No
