# Supplementary material for: A Signaling Lipid Associated with Alzheimer’s Disease Promotes Mitochondrial Dysfunction
Source: Sci Rep. 2016 Jan 13;6:19332. doi: 10.1038/srep19332 (PMC4725818; doi:10.1038/srep19332)
Supplement: Supplementary Dataset 2 [file srep19332-s3.xls]

## Sheet: Read Me
This is the Supplemental Data Set for the Lipid Analysis reported in the M. Kennedy et al. Manuscript
The following worksheet contains the normalized lipid abundance measures for wild type (BY4741) or isogenic dpl1D (YKB3306) cells following treatment with 20 uM PC(O-16:0/2:0) for the indicated times
GENERAL INFORMATION:
Measured values, reported as pmol/OD were obtained as described in the materials and methods section.
LCB(P) - long chain base (phosphorylated)
Ceramides - includes Phytohydrosphingosine and Dihydrosphingosine ceramides

## Sheet: LCB(P)
	Wild type					dpl1d
Time(min)	0	30	60	120		0	30	60	120
d16:0	108.286	54.8826	46.591	57.7044		412.979	354.579	417.973	395.256
d16:0P	22.2997	16.0242	13.9155	37.4264		73.3221	41.6643	55.8971	65.1657
d18:0	82.1808	44.3187	35.5562	34.8552		50.7024	43.6267	48.011	25.1049
d18:0P	4.77217	3.52713	2.93132	6.95113		1.35645	0.929659	1.54603	0.59275
d20:0	2.46978	1.79662	1.8519	3.58522		4.06694	3.63058	3.02178	2.81311
d20:0P	1.446	1.91301	2.71637	12.4643		1.40763	1.31799	1.47061	1.4604
t16:0	10.2582	12.0728	9.89046	9.82845		281.603	214.544	165.052	88.315
t16:0P	15.7158	19.6785	16.7169	40.1629		121.576	67.2577	65.6247	45.2846
t18:0	205.534	159.198	182.376	306.886		233.022	214.547	219.394	222.949
t18:0P	53.2194	57.1022	68.541	320.399		44.5206	37.4512	41.2288	37.1849
t20:0	1.97892	1.96968	1.9553	2.48673		2.01496	1.74151	1.48821	1.34634
t20:0P	0.613768	0.641264	0.760559	2.16916		0.437603	0.319937	0.463879	0.386576

## Sheet: Ceramide
	Wild type					dpl1D
Time (min)	0	30	60	120		0	30	60	120
t18:0/c16 cer	0.155291	0.327109	0.363833	0.400701		0.137083	0.2228	0.179669	0.160466
t18:0/c16h cer	0.0339717	0.0709211	0.0793818	0.115578		0.0435719	0.0517519	0.0548742	0.0555265
t18:0/c18 cer	0.117305	0.244839	0.248177	0.200946		0.109271	0.129304	0.106817	0.0850727
t18:0/c18h cer	0.0738931	0.15175	0.154537	0.182243		0.0892008	0.117502	0.0956617	0.102902
t18:0/c24 cer	0.0692844	0.112393	0.101725	0.120582		0.0622324	0.0512404	0.0640393	0.083035
t18:0/c24h cer	0.297896	0.683826	0.615725	0.954163		0.348946	0.309709	0.367546	0.636772
t18:0 c26 cer	0.148236	0.181714	0.0903914	0.0792207		0.240156	0.0914692	0.0894619	0.0998458
t18:0/c24dh cer	0.0198031	0.0429134	0.0329164	0.035698		0.0247506	0.0202227	0.0235488	0.0417722
t18:0 c26h cer	0.824985	1.04299	0.544985	0.794961		1.6715	0.694837	0.573106	1.19713
t18:0 c26dh cer	0.104107	0.196364	0.153624	0.157685		0.159548	0.120004	0.143605	0.350989
