# Supplementary material for: A Signaling Lipid Associated with Alzheimer’s Disease Promotes Mitochondrial Dysfunction
Source: Sci Rep. 2016 Jan 13;6:19332. doi: 10.1038/srep19332 (PMC4725818; doi:10.1038/srep19332)
Supplement: Supplementary Dataset 3 [file srep19332-s4.xls]

## Sheet: Read me
Worksheet contains values for the ceramide species indicated in Figure 4A of the manuscript. See materials and methods for description on how these values were obtained.

## Sheet: Ceramide
Lipid	Control	1 h	24 h
d18:1 / 16:0 Cer	0	0.852903	1.39525
d18:0 / 16:0 Cer	0	0.842886	1.39844
d18:1 / 18:0 Cer	0	-0.0783613	1.32437
d18:0 / 18:0 Cer	0	-0.0255165	1.29077
d18:1 / 20:0 Cer	0	0.024771	1.27542
d18:0 / 20:0 Cer	0	0.212744	1.01121
d18:1 / 22:0 Cer	0	0.605204	1.59156
d18:0 / 22:0 Cer	0	0.684543	1.64381
d18:1 / 24:1 Cer	0	0.465726	1.32146
d18:0 / 24:1 Cer	0	0.491995	1.09902
d18:1 / 24:0 Cer	0	0.75874	2.24484
d18:0 / 24:0 Cer	0	0.779895	1.27263
d18:1 / 26:1 Cer	0	0.763513	1.19932
d18:0 / 26:1 Cer	0	0.509281	1.44982
d18:1 / 26:0 Cer	0	0.894151	1.28373
d18:0 / 26:0 Cer	0	1.04212	4.87926
d18:1 / h16:0 Cer	0	0.996754	1.43443
d18:0 / h16:0 Cer	0	1.05725	1.21816
d18:1 / h18:0 Cer	0	0.671157	0.981438
d18:0 / h18:0 Cer	0	0.912483	3.46989
d18:1 / h20:0 Cer	0	0.655451	1.57201
d18:1 / h22:0 Cer	0	-0.532951	0.923235
d18:0 / h22:0 Cer	0	0.371453	1.1957
d18:1 / h24:1 Cer	0	0.789998	1.17535
d18:0 / h24:1 Cer	0	0.824975	1.20985
d18:1 / h24:0 Cer	0	0.8441	1.38817
d18:0 / h24:0 Cer	0	1.01953	1.328
d18:1 / h26:1 Cer	0	0.883035	1.52631
d18:1 / h26:0 Cer	0	0.807545	1.141
